# Supplementary material for: Application of Multiple Imputation for Missing Values in Three-Way Three-Mode Multi-Environment Trial Data
Source: PLoS One. 2015 Dec 21;10(12):e0144370. doi: 10.1371/journal.pone.0144370 (PMC4686903; doi:10.1371/journal.pone.0144370)
Supplement: S1 Datasets — This compressed file contains six directories for each of six datasets. A description of each text file is included in the corresponding directory. (ZIP) [file pone.0144370.s001.zip]

Archive with 45 entries (30 files):
- S1_Datasets/
- S1_Datasets/Dataset1/
- S1_Datasets/Dataset1/Dataset1.txt
- __MACOSX/
- __MACOSX/S1_Datasets/
- __MACOSX/S1_Datasets/Dataset1/
- __MACOSX/S1_Datasets/Dataset1/._Dataset1.txt
- S1_Datasets/Dataset1/Dataset1.xlsx
- __MACOSX/S1_Datasets/Dataset1/._Dataset1.xlsx
- __MACOSX/S1_Datasets/._Dataset1
- S1_Datasets/Dataset2/
- S1_Datasets/Dataset2/Dataset2.txt
- __MACOSX/S1_Datasets/Dataset2/
- __MACOSX/S1_Datasets/Dataset2/._Dataset2.txt
- S1_Datasets/Dataset2/Dataset2.xlsx
- __MACOSX/S1_Datasets/Dataset2/._Dataset2.xlsx
- __MACOSX/S1_Datasets/._Dataset2
- S1_Datasets/Dataset3/
- S1_Datasets/Dataset3/Dataset3.txt
- __MACOSX/S1_Datasets/Dataset3/
- __MACOSX/S1_Datasets/Dataset3/._Dataset3.txt
- S1_Datasets/Dataset3/Dataset3.xlsx
- __MACOSX/S1_Datasets/Dataset3/._Dataset3.xlsx
- __MACOSX/S1_Datasets/._Dataset3
- S1_Datasets/Dataset4/
- S1_Datasets/Dataset4/Dataset4.txt
- __MACOSX/S1_Datasets/Dataset4/
- __MACOSX/S1_Datasets/Dataset4/._Dataset4.txt
- S1_Datasets/Dataset4/Dataset4.xlsx
- __MACOSX/S1_Datasets/Dataset4/._Dataset4.xlsx
- __MACOSX/S1_Datasets/._Dataset4
- S1_Datasets/Dataset5/
- S1_Datasets/Dataset5/Dataset5.txt
- __MACOSX/S1_Datasets/Dataset5/
- __MACOSX/S1_Datasets/Dataset5/._Dataset5.txt
- S1_Datasets/Dataset5/Dataset5.xlsx
- __MACOSX/S1_Datasets/Dataset5/._Dataset5.xlsx
- __MACOSX/S1_Datasets/._Dataset5
- S1_Datasets/Dataset6/
- S1_Datasets/Dataset6/Dataset6.txt
- __MACOSX/S1_Datasets/Dataset6/
- __MACOSX/S1_Datasets/Dataset6/._Dataset6.txt
- S1_Datasets/Dataset6/Dataset6.xlsx
- __MACOSX/S1_Datasets/Dataset6/._Dataset6.xlsx
- __MACOSX/S1_Datasets/._Dataset6
