# Supplementary material for: Application of Multiple Imputation for Missing Values in Three-Way Three-Mode Multi-Environment Trial Data
Source: PLoS One. 2015 Dec 21;10(12):e0144370. doi: 10.1371/journal.pone.0144370 (PMC4686903; doi:10.1371/journal.pone.0144370)
Supplement: S1 Datasets — This compressed file contains six directories for each of six datasets. A description of each text file is included in the corresponding directory. (ZIP) [file pone.0144370.s001.zip › S1_Datasets/Dataset1/Dataset1.xlsx]

## Sheet: dataset1
Genotype	L	N	B	R	Ln	Nn	Bn	Rn	L	N	B	R	Ln	Nn	Bn	Rn	L	N	B	R	Ln	Nn	Bn	Rn	L	N	B	R	Ln	Nn	Bn	Rn	L	N	B	R	Ln	Nn	Bn	Rn	L	N	B	R	Ln	Nn	Bn	Rn
1	2.387	1.253	2.263	0.778	2.788	2.559	2.097	1.179	1.445	1.015	0.75	0.9	0.97	0.965	0.725	0.97	4.25	3.25	2.25	3.25	2.5	3.25	1.25	2.25	8.45	8.85	9.25	6.25	8.35	8.9	7.3	6.75	36.7	39.5	34.25	40.75	39.4	40.3	38.5	42.1	20.895	18.85	22.33	15.92	18.665	18.235	19.285	16.855
2	2.282	1.167	2.164	1.087	2.618	2.34	2.6	1.897	1.45	1.13	0.71	0.9	0.785	0.835	0.595	0.74	4.25	2.75	2	3.75	2.25	2.75	1	1.75	9.95	8.9	9.35	7.35	9.75	10.9	9.45	7.95	37.55	38.6	37.6	40.95	40.6	41.75	40.95	42.7	20.74	19.835	22.445	17.645	19.79	18.75	20.665	18.86
3	2.567	0.468	2.354	1.58	2.476	2.874	2.532	2.023	1.46	1.155	0.685	0.835	0.955	0.98	0.61	0.835	3.75	2.25	1.5	2.25	2.25	3.25	1	1.5	10.85	10.8	11.9	8.5	11.4	12.4	11.3	9.1	37.8	37.8	35.5	39.8	37.4	39.75	41.65	39.85	21.295	20.355	23.68	19.975	20.93	19.57	19.945	19.67
4	2.877	1.445	2.125	1.986	2.917	3.009	3.025	2.166	1.26	1.235	0.71	1.005	0.76	0.9	0.7	0.965	3.5	1.5	1.5	2.5	1.25	2.25	1	1.75	10.05	10.6	12.75	8.85	11.1	12.75	12.1	10.5	38.45	38.7	34.35	39.95	36.9	38.5	39.4	40.4	21.99	20.385	23.175	21.075	20.255	19.52	21.81	20.36
5	2.392	1.338	2.583	2.035	2.137	2.537	2.524	2.435	1.335	1.12	0.71	0.85	0.76	0.975	0.66	0.835	3.5	2	1.25	2.25	1.75	3.25	1.25	1.5	11	11.95	12.7	9.65	11.9	13.3	12.1	10.6	37.5	37.8	33.2	37.4	38.7	39.4	37.2	37.75	22.13	20.78	24.82	21.425	20.89	19.9	22.325	21.42
6	2.408	0.913	2.451	1.353	2.863	1.877	2.855	2.21	1.36	1.105	0.595	0.93	0.65	0.94	0.57	0.825	4	2.25	1.25	3	1.75	3.25	1	1.5	11.75	11	11.95	9.3	12.15	12.85	11.35	9.75	38.25	37.4	35.1	38	38.1	37.6	37.9	39.05	21.16	19.92	23.17	19.91	20.745	19.55	21.815	20.4
7	2.699	1.239	2.354	1.811	2.974	2.557	2.887	2.766	1.3	1.13	0.645	0.9	0.8	0.95	0.685	0.86	3	2	1.5	2.25	1.5	2.75	1	1.5	11.75	10.25	12.75	7.85	11.25	14	11.85	10.05	37.35	37.85	34.15	37.7	37.45	37.4	37.4	39.9	21.7	20.29	24.1	20.735	20.97	19.53	22.255	20.515
8	2.457	0.385	1.967	1.165	1.649	1.613	2.645	2.347	0.955	1.12	0.595	0.89	0.9	0.915	0.57	0.835	3.25	2.25	1.5	1.75	2.5	3	1	2	10	6.15	12.55	7.9	11.8	12.3	12.5	9	35.2	38.5	35.75	39.5	36.65	37.7	39.35	40.7	21.145	17.88	21.445	19.13	19.675	18.985	21.055	19.19
9	2.567	1.108	2.236	1.927	3.1	2.24	2.234	2.495	1.03	1.04	0.71	0.93	0.825	0.85	0.605	0.885	3	1.75	1.5	2.25	2	2.75	1	1.5	11.25	8.3	10.6	8.65	12.25	11.95	10.6	10.15	35.9	37.9	34.55	38.2	37.1	39.55	39.35	40.35	21.495	20.05	23.1	19.76	20.325	18.24	20.825	19.54
10	2.984	1.796	1.636	1.517	3.005	2.597	2.667	2.887	1.155	1.045	0.595	0.85	0.785	0.81	0.57	0.8	3.75	2	1	2.75	1.75	2.5	1	1.75	10.85	11.85	9.5	10.3	12.05	13.45	11.1	10.55	39.7	38.35	33.7	39.35	37.85	39.95	38.35	39.45	20.43	19.745	22.045	20.015	19.505	18.61	19.985	19.675
11	1.663	1.023	1.932	0.455	1.897	2.212	2.08	0.861	1.42	1.015	0.65	1.005	0.875	1.08	0.7	0.99	4.5	3.25	2.25	3.5	3	3.25	1.5	3.25	6.95	6.85	8	4	7.4	7.4	5.9	4.9	40.25	41.15	37.05	42.9	43.45	43.35	40.75	46.9	19.09	17.915	22.355	14.23	17.585	16.485	18.24	16.45
12	1.964	0.793	1.951	0.492	1.644	1.885	1.781	0.991	1.435	1.095	0.785	1.05	1.155	1.12	0.76	0.91	4.25	3	3.25	3.25	3.25	4	1.75	2.5	8.35	5.4	8.15	4.1	7.45	8.35	5.9	5.05	40.3	43.6	38.7	41.75	44.45	44	42.9	45.3	18.745	16.785	20.945	13.88	16.595	16.075	16.59	15.47
13	1.472	0.577	1.787	0.644	1.967	2.008	2.093	1.147	1.585	1.255	0.86	0.995	1.08	1.13	0.89	1.04	4.5	3	2.5	3.75	3.5	2.75	1.75	3	9.3	6.7	8.55	6.35	8.25	8.75	6.65	5.85	41.15	41.75	37.65	42.6	42.2	46	42.6	47.5	19.18	17.15	21.71	15.21	17.265	16.65	17.82	15.305
14	2.72	1.348	2.282	1.022	2.447	2.765	2.567	0.667	1.33	1.045	0.725	1.105	0.865	1.13	0.775	0.885	4	2.75	1.5	3.75	2.75	3.5	1.75	2	8.25	8.15	8.65	6.55	7.65	7.55	7.7	5.45	37.4	38.3	34.8	40.05	38.45	41	38.4	44.9	20.76	18.835	22.745	17.32	18.525	18.035	19.35	14.98
15	2.22	1.645	1.978	1.334	2.627	2.353	2.199	1.517	1.37	1.025	0.76	1	0.675	1.12	0.725	0.99	4.25	2.75	1.75	3	1.75	2.75	1.5	2.25	9.3	7.8	9.4	7.1	9.05	9.45	7.95	6.75	36.65	39.25	37.65	40.45	40.7	44.15	40.85	44.2	20.685	19.115	22.13	17.375	17.85	17.53	18.865	17.03
16	1.655	0.859	1.938	0.737	2.255	2.075	2.161	1.442	1.7	0.54	0.71	0.965	0.98	1.12	0.75	0.94	4.75	3	2.25	3.5	2.75	2.75	1.5	2.25	9.15	9.15	9.25	7.05	8.45	9.55	7.7	6.3	39.65	40.6	36.4	42.85	37.4	41.95	40.5	43.15	20.435	19.07	23.01	15.41	18.75	18.7	19.365	17.42
17	1.722	1.209	1.916	0.487	1.811	1.671	1.76	0.913	1.28	1.09	0.685	0.89	0.995	0.97	0.8	1.045	4.25	3	2	3.25	3	3	2	3.25	8.4	6.9	8.45	5.65	7.45	6.85	6.25	6.1	43.7	44.6	39.6	44.75	45.5	44.95	43.7	47.75	17.455	16.22	20.23	13.06	16	14.985	15.865	15.99
18	1.432	1.164	1.865	0.667	1.924	1.493	1.515	1.03	1.495	1.04	0.835	1.08	1.245	0.98	0.79	0.915	4.5	3	2.25	3.5	3.25	3	2	2.75	7.8	5.9	8.75	4.65	8.6	7.7	6.7	6.95	42.4	44.6	38	46	43.65	48.1	44.55	45.25	17.4	15.655	20.1	13.615	16.135	14.73	15.76	17.195
19	1.434	0.595	1.956	0.969	2.729	1.62	2.333	1.125	1.37	1.205	0.76	1.215	0.76	1.145	0.69	0.94	4.25	2.75	2.5	4	2.5	3.5	1.5	2.75	8.5	6.65	9.9	8.65	8.5	7.9	7.9	5.75	41.05	43	39.45	43.2	42.25	45.45	42.25	44.8	19.395	17.4	20.455	18.325	17.59	16.665	18.885	16.465
20	0.998	1.387	1.9	0.793	1.938	1.673	2.526	1.144	1.32	1.115	0.685	1.08	0.97	1.045	0.71	0.955	4.5	3	1.5	4	3.75	2.75	1.75	3.25	8.95	7.7	9.85	6.95	7.4	8.6	7.75	6.95	41.1	45	38.95	43.9	45.15	47.9	42.45	46.05	18.215	17.315	19.93	14.845	16.415	15.77	18.08	16.615
21	1.373	1.469	2.062	0.716	1.781	1.853	2.433	0.944	1.575	0.94	0.825	0.86	1.105	1.13	0.765	1.07	4.25	3	2.75	3	3	3	1.5	3	8.95	7.3	8.8	6.65	7.35	8.4	7.35	6.8	37.8	40.8	37.1	43.6	37.6	42.7	41.1	46.8	18.645	17.59	20.88	13.03	16.98	16.735	18.265	16.48
22	2.185	1.865	1.763	0.557	1.475	2.076	2.155	1.521	1.345	0.89	0.685	0.98	1.07	0.99	0.725	0.99	4.25	2.5	1.5	3	4	2.75	1.5	3	8.65	7.9	9.3	5.45	7.7	8.65	6.75	6.9	40.35	45.8	37.5	45.05	44.35	48.5	44.1	47.45	18.95	16.96	20.34	13.395	15.97	15.535	16.145	15.26
23	2.405	1.316	1.932	0.622	2.037	2.367	1.891	0.842	1.485	1.14	0.825	1.005	0.955	1.03	0.75	0.99	4.25	2.5	1.75	2.75	2.5	3	1.25	2.75	8.6	7	7.55	5.25	6.55	7.45	6.2	5.2	41.55	42.8	36.35	41.55	42.6	44.25	42.05	46.95	18.675	17.3	20.755	14.075	16.875	16.935	16.83	14.64
24	2.643	2.153	2.403	1.254	2.914	2.331	2.46	1.523	1.46	0.99	0.725	0.9	0.84	0.98	0.62	0.915	3.75	2.5	2.25	3	1.75	3	1.25	2	10.85	9.85	10.9	7.1	10.25	11.5	8.9	8.3	40.7	38.95	38.9	40.75	40.55	42	42.55	41.95	21.2	20.495	22.455	18.055	20.21	19.195	18.745	18.515
25	2.315	1.148	2.64	1.596	2.662	2.271	2.618	1.751	1.46	1.19	0.71	1.09	0.925	0.95	0.635	0.9	3.5	2.25	1.5	3.75	2	2.5	1	2	10.05	7.75	11.1	7.05	9	10.4	8.8	8.05	37.45	38.2	36.6	40.1	38.9	39.45	40.1	41.5	22.055	20.165	24.01	18.585	19.955	19.365	22.35	19.055
26	3.211	2.023	1.572	1.556	3.135	2.935	2.153	2.118	1.18	1.13	0.61	0.995	0.865	0.98	0.535	0.825	4	2.25	1	3.5	1.75	2.25	1	1.5	9.55	8.8	10.8	7.3	10.85	11.85	9.8	8.85	39.75	38.6	37.85	40.25	40.8	43.8	42.15	44.05	20.07	19.92	21.96	17.285	18.85	19.195	18.965	17.475
27	2.239	2.42	2.312	1.59	3.019	2.755	2.659	2.392	1.18	1.22	0.76	0.925	0.855	1.065	0.57	0.875	3.5	2	1.25	3	1.25	2.25	1	1.75	9.6	10.7	9.65	7.5	10.25	11.3	10.7	9.45	39	40.9	36.75	40.55	39.8	42.7	43.8	42.05	20.71	19.415	22.74	17.41	18.92	18.78	19.31	18.105
28	2.775	1.706	2.077	0.81	2.774	2.337	1.862	0.928	1.625	1.17	0.7	1.115	0.735	1.055	0.75	0.885	4.25	3	1.5	3.25	2.25	3.5	1.5	2.25	8.55	7.6	8.75	5.05	8.15	8.7	6.85	7.3	38.4	38.2	33.2	39.8	38.95	41.6	38.45	42.8	21.03	19.99	23.395	16.75	19.505	19.18	20.005	17.545
29	1.848	0.779	2.035	1.359	2.12	1.77	2.567	1.666	1.13	1.195	0.785	1.445	0.94	1.055	0.785	1.27	4	2.5	2.5	4.25	2.5	3.25	2	3	9.65	7.8	10.1	8	9.3	9	9.3	8.05	39.35	40.35	37.9	41.15	42.2	42.95	41.55	43.7	19.935	17.965	21.37	18.685	18.225	17.05	19.515	19.475
30	1.402	0.424	1.684	0.928	2.435	1.11	1.284	1.103	1.435	1.07	0.875	1.07	1.015	0.965	0.825	0.965	4.25	2.5	1.5	2.5	2.5	3.25	2.25	2.5	9.75	5.75	9.05	6.65	8.8	8.75	7.65	5.9	41.6	40.25	35.95	44.6	43.55	45.2	46.65	48	18.91	16.495	22.135	16.245	17.035	15.565	16.935	15.97
31	2.562	1.595	2.074	0.517	2.317	2.285	1.991	0.996	1.22	1.055	0.8	0.93	0.94	1.02	0.815	0.915	3.75	2.5	1.5	3.5	1.75	2.5	1.25	2.25	8.55	8.05	8.05	6.7	8	9.4	7.05	7.75	39.35	40.65	36.8	42.55	40.15	42.05	40.35	44.8	20.165	19.27	21.985	15.65	18.325	17.675	18.25	17.38
32	3.003	1.71	2.115	1.042	3.009	2.252	2.707	1.846	1.73	1.155	0.955	0.955	1.045	1.17	0.835	1.4	3.5	2.5	2.5	2.75	1.5	3	1.75	2.5	9.65	8.55	10.75	6.8	8.35	10	9.65	7.85	42.15	43.6	39.2	43.8	41.55	43.35	41.95	46.05	18.695	18.415	21.3	16.07	17.18	17.285	19.08	16.485
33	2.395	2.832	1.849	1.471	3.097	1.865	2.624	1.986	1.41	1.18	0.775	1.015	1	1.02	0.74	0.885	4	2.75	1.5	3.5	2.25	2.5	1.5	2.25	10.7	9.05	10.6	8.85	9.85	10.15	8.8	8	38.3	39.35	34.7	40.15	37	39.9	38.05	42.8	20.825	19.745	22.8	19.075	18.925	18.025	20.375	17.975
34	2.4	1.704	1.816	0.987	2.349	2.039	2.333	1.574	1.475	1.18	0.94	0.99	0.825	1.07	0.835	1.08	4	2.5	1.75	3.5	1.75	3	1.75	2	8	7.9	7.65	6.05	7	8.4	7.3	6.9	38.35	40.2	36.5	42.7	41.2	41.75	42.05	45.8	20.135	18.76	22.35	16.265	17.925	18.45	18.775	16.085
35	2.341	1.403	1.921	1.141	2.495	2.688	2.296	1.346	1.105	1.055	0.8	1.12	0.97	1.105	0.76	1.28	3.5	2.5	1.75	3	1.75	2	1.25	2	9.1	8.65	9.5	7.1	7.75	8.9	7.25	7.9	40.6	40.1	36.25	40.95	41.15	43.5	41.65	44.8	19.635	19.15	21.03	17.05	18.155	17.91	18.06	16.49
36	1.98	0.814	1.569	0.365	1.513	1.737	2.257	0.976	0.915	1.105	0.835	0.915	0.89	1.045	0.735	0.925	3.5	3.25	2	3.75	3.25	2.5	1.75	2.75	7.95	6.2	13.25	6.15	7.1	7.65	7.6	5.95	44	40.95	35.55	42.9	43.75	44.8	42.05	47.8	17.91	16.56	21.555	14.32	16.925	16.11	18.775	15.545
37	2.166	1.467	1.797	1.302	2.817	2.625	2.029	1.346	1.7	1.04	0.91	1.12	1.095	1.12	0.875	0.98	4.25	3.25	1.5	3.25	2.5	3.25	1.75	3	8.65	7.6	9.05	8.45	7.45	8.55	7.15	6.5	42.8	44.45	39.9	42.1	43.55	44.9	42.5	48.1	19.155	17.42	20.625	17.985	17.7	16.87	18.23	15.815
38	2.341	2.137	1.972	1.114	2.546	2.289	2.377	1.515	1.17	0.94	0.66	0.825	0.79	0.94	0.57	0.785	4.5	2	1.25	3	1.5	2.5	1	2	9.9	9.05	10.8	7.05	9.2	9.6	8.25	7.7	39.25	40.85	37.75	40.95	38.6	42.7	41.35	42.7	20.74	19.76	22.8	17.305	18.925	18.67	19.53	17.285
39	2.435	2.349	1.938	1.515	2.608	2.545	2.46	1.369	1.61	1.105	0.91	1.28	0.94	1.295	0.88	1.4	4.5	2.75	1.5	4.25	1.75	3.75	1.75	2.5	9.7	8.7	9.5	6.85	8.25	8.85	7.35	7.4	40.55	42.75	37.45	42.9	42.15	41.8	40.55	45.4	19.93	19.36	22.95	18.21	18.335	18.15	19.445	17.235
40	1.556	1.77	1.407	1.44	2.428	2.551	2.393	1.203	1.205	1.245	0.825	0.995	0.905	1.07	0.675	1.02	4	3.75	1	3.5	1.75	4.5	1.5	2	9.25	9.85	8.95	6.25	9.25	11.25	9.25	8.05	41.2	41.85	37.75	43.25	42.25	42.25	43.65	44.5	19.625	19.125	22.4	17.265	18.73	19.12	19.175	17.645
41	1.967	2.23	1.598	1.669	2.658	2.196	2.341	1.951	1.385	1.32	0.825	1.04	1.015	1.37	0.785	0.965	4.5	4.5	1.5	4.25	2.25	3	1	2.25	11.3	10.3	12.75	8.8	9.65	10.15	9	10.3	39.9	41.3	37.65	40.9	39.7	41.25	39.9	44.3	20.97	19.755	22.015	20.81	19.14	18.195	21.45	18.88
42	2.241	1.215	1.76	1.222	2.476	2.366	2.583	2.613	1.36	1.32	1	1.095	1.08	1.045	0.775	0.81	3.75	3	2.25	3.5	1.75	2.25	1.25	2.5	14	15.4	18.15	13.25	15.85	17.1	16.1	14.9	41.4	41.95	37.75	44.5	40.75	44.65	44.75	43.45	21.37	19.15	21.91	20.795	19.93	19.2	19.955	19.815
43	1.369	0.975	1.593	1.111	1.738	1.645	2.086	1.496	1.105	0.915	0.725	1.005	0.915	0.97	0.785	0.925	3.75	3.25	1.5	2.25	2.75	3	1.5	2.5	7.2	6.35	7.8	4.65	7.55	8.45	7.1	7.05	42.2	41.75	36.2	41.75	40.7	43.55	41.4	43.95	17.995	16.905	21.235	16.065	16.925	17.03	17.905	18.42
44	1.456	1.352	1.02	3.07	2.772	3.033	2.037	2.707	0.875	0.86	0.435	0.61	0.725	0.76	0.395	0.635	2	1.75	1	2	2	3	1	1.25	16.9	14.05	14.5	16	14	18.65	17	14.9	40.4	39.35	35.55	37.2	36.9	41.45	38.85	38.55	20.94	19.715	24.52	23.815	22.195	20.015	22.52	21.66
45	3.259	2.789	2.377	2.535	3.824	3.752	2.815	1.905	0.785	0.775	0.42	0.56	0.56	0.735	0.42	0.61	2.75	1.75	1	2	1.25	2.5	1	1	23.25	22.1	16	16.55	19.65	23.6	17.15	13.3	37	35.85	35.55	36.75	36.3	37.9	38.85	39.3	23.735	22.175	25.24	24.105	23.73	22.135	22.495	21.665
46	1.44	2.269	1.162	3.394	2.998	3.368	2.255	1.983	0.81	0.8	0.395	0.495	0.52	0.735	0.435	0.61	1.75	1	1	2.25	1.25	2.75	1	1	16.5	15.15	15.55	18.3	15.75	18.1	17.25	13.25	39.6	37.05	34.35	37.95	36.75	38.3	39	36.95	22.03	23.08	25.65	23.425	23.25	20.495	22.745	22.515
47	2.298	2.405	1.819	2.938	2.977	3.449	2.349	3.005	0.85	0.875	0.535	0.605	0.61	0.725	0.365	0.61	2	1.25	1	1.75	1.25	1.75	1	1	21	20.05	15.75	17.1	17.6	20.7	18.4	17.65	36.8	38.95	38.8	37.8	38.85	39.65	40.85	40.55	23.83	22.46	23.505	25.095	23.435	23.19	21.47	22.41
48	4.381	2.729	2.25	3.025	3.571	3.084	2.516	2.812	0.76	0.93	0.42	0.52	0.545	0.79	0.445	0.665	3.75	1.75	1	2.5	1.25	2.25	1	1.5	18.85	16	15.35	15.8	16.95	17.9	14.85	14.15	38.15	37.9	35.95	38.25	39.1	38.1	38.8	40.25	24.43	24.095	25.8	24.525	24.085	23.82	23.82	22.21
49	2.761	2.81	1.941	3.62	3.437	3.896	3.329	3.998	1.08	1.07	0.495	1.02	0.66	1.005	0.535	0.905	3	2.5	1	3.5	1.25	2.25	1	1.75	19.7	20	13.4	14.2	18.55	21.6	19.9	17.2	35.5	37.25	33.25	36.3	37.5	37.5	39	36.6	21.825	21.825	25.725	23.41	23.07	22.18	23.175	22.61
50	3.375	3.16	1.806	3.084	3.111	3.614	2.891	2.755	0.835	0.94	0.435	0.595	0.535	0.75	0.34	0.505	2.75	1.25	1	2.25	1.5	3	1	1.5	17.9	15.65	17.8	14.55	16.95	19.3	16.75	14.45	39.9	34.2	34.95	40.2	40.05	40.2	43.15	41.5	24.565	25.045	26.845	24.76	23.515	23.32	22.555	21.82
51	0.586	0.939	0.983	2.153	1.415	1.75	1.279	1.752	0.79	0.71	0.395	0.61	0.42	0.63	0.41	0.56	2.75	1.25	1	2.5	1.25	2	1	1	15.95	18.55	14.75	18.65	17.75	19.25	21	18.25	41.65	40.5	38.45	38.75	38.7	41.6	42.6	40.35	19.66	20.345	23.46	23.995	21.65	20.885	21.55	21.31
52	0.775	0.466	0.71	2.28	1.862	2.37	1.289	1.919	0.66	0.56	0.33	0.545	0.435	0.58	0.355	0.545	2	1.25	1	2.25	1.25	1.5	1	1	15.3	10.2	14.05	13.55	14.05	14.55	16.7	14.5	41	40.35	36.45	38.15	38.3	41.3	40.25	37.95	20.21	17.37	24.64	24.545	22.745	20.08	22.555	22.205
53	2.748	2.886	1.972	3.286	2.941	3.824	3.16	2.174	0.94	0.9	0.48	0.585	0.51	0.675	0.42	0.61	3.25	1.5	1	2.25	1.5	1.75	1	1	22	18.3	19.75	17.65	18.4	21.9	21.8	13.85	37.65	38.4	39.55	38.35	37.45	39.05	41.75	39.05	24.4	23.535	23.615	24.575	23.58	22.135	22.63	22.525
54	2.734	1.037	1.838	3.227	1.926	2.45	1.751	2.169	0.71	0.675	0.455	0.685	0.455	0.67	0.355	0.575	1	1.25	1	2	1	1	1	1	21.5	19.45	19.05	18.75	17	20.75	20.15	16.8	40.2	37	37.4	37.2	37.5	38.8	40.65	38.6	22.905	22.105	25.92	25.815	24.125	23.405	23.5	24.25
55	2.306	2.327	1.897	3.299	3.049	3.475	1.808	2.056	0.86	0.71	0.3	0.43	0.405	0.57	0.25	0.33	2	1	1	1.25	1.5	1.25	1	1	20.15	15.05	16.85	18.4	20.55	20.05	19.55	15.15	40.8	37.4	38	38.9	42.05	41.6	43.3	40.45	22.315	24.925	24.57	24.345	22.905	21.945	22.17	21.545
56	3.17	2.523	1.916	4.126	2.804	3.542	2.565	1.916	0.74	0.765	0.41	0.56	0.47	0.69	0.345	0.52	2	1.5	1	2.25	1.25	1.25	1	1	19.4	19.85	20.25	18.95	17.85	21.45	19.2	12.2	39.8	39.25	39.05	38	38.5	41.05	42.4	40.6	22.585	22.205	23.58	23.955	22.88	22.1	21.405	20.39
57	3.119	2.824	1.983	3.671	3.391	3.585	2.344	2.166	0.8	0.71	0.355	0.545	0.685	0.635	0.395	0.445	2.25	1.25	1	1.75	1.5	1.25	1	1	19.8	21.5	18.6	16.65	19.45	22.9	18.7	15.75	40.6	41.4	38.95	38.2	38.6	41.4	41.2	42.15	23.18	22.14	24.755	23.675	22.815	21.705	22.125	21.435
58	1.227	0.617	0.282	2.667	1.44	2.44	1.334	2.298	0.81	0.66	0.395	0.62	0.44	0.675	0.365	0.65	3.5	1	1	2	1	1.5	1	1.25	16.1	16.5	17.35	17.7	19	19	20.1	13	40.9	42.1	39.2	37.45	37.35	36.5	40.75	37.35	20.78	19.415	20.845	24.63	22.72	22.08	22.8	22.27
