# Supplementary material for: Application of Multiple Imputation for Missing Values in Three-Way Three-Mode Multi-Environment Trial Data
Source: PLoS One. 2015 Dec 21;10(12):e0144370. doi: 10.1371/journal.pone.0144370 (PMC4686903; doi:10.1371/journal.pone.0144370)
Supplement: S1 Datasets — This compressed file contains six directories for each of six datasets. A description of each text file is included in the corresponding directory. (ZIP) [file pone.0144370.s001.zip › S1_Datasets/Dataset2/Dataset2.xlsx]

## Sheet: dataset2
	L118	L120	L121	L150	L152	L153	L154	L155	L156	L157	L159	L160	L161	L163	L165	L166	L17	L18	L19	L21	L30	L32	L34	L36	L37	L39	L43	L44	L46	L89	L90	L118	L120	L121	L150	L152	L153	L154	L155	L156	L157	L159	L160	L161	L163	L165	L166	L17	L18
G1	6.5615	3.2759	6.981	2.6249	2.2808	5.8555	5.2057	4.056	5.0035	4.4531	3.9666	2.1711	3.87	8.1825	4.9127	2.7097	2.6612	6.9276	6.6557	3.1585	6.0107	4.4919	5.8945	7.1754	4.2408	3.8263	4.4969	3.3711	4.7329	4.2684	4.702	107.581	82.2485	104.336	84.4796	89.3606	101.931	95.8414	95.1215	101.801	100.558	96.8447	89.2427	90.5236	111.526	104.339	80.7793	70.4396	102.485
G10	5.4808	3.1529	7.2306	3.4484	1.9688	5.9117	5.2894	3.6012	4.9368	3.8403	4.3343	2.9964	3.8797	7.4922	5.4798	2.6143	2.4516	7.186	6.4857	2.726	6.3913	4.7933	6.1186	5.9119	3.7848	3.8899	4.7615	4.0489	4.6416	4.9047	4.8063	103.08	82.1464	106.346	84.3988	83.6961	102.303	104.749	97.6737	99.0486	104.537	107.324	91.702	100.258	102.848	105.158	81.4479	78.8758	102.891
G11	4.7133	3.3595	6.9897	3.6786	2.2614	6.5311	5.3349	3.9563	5.4582	4.6542	4.4201	2.4669	3.6722	7.8617	5.339	2.7108	2.3789	7.2816	6.4217	2.7916	6.6687	4.7329	6.9456	6.0151	4.0534	4.1859	5.1939	4.2638	4.5343	3.8226	5.2204	103.338	79.549	102.572	83.7744	84.1055	100.174	96.6975	95.2378	99.1835	102.202	101.262	89.4195	95.3136	100.091	104.873	83.3319	79.911	100.664
G12	5.8697	3.3949	7.5816	3.2137	1.992	6.498	5.428	3.9886	5.8706	4.5173	4.1025	2.1589	3.338	7.6406	5.7984	2.8705	2.4543	6.4	6.7911	2.816	6.4471	4.2105	6.3224	5.927	4.137	3.9641	4.6763	3.8667	4.9175	4.4784	4.6008	106.719	81.999	99.5091	83.4649	83.3804	100.981	98.3561	95.7422	96.4854	102.364	104.957	87.3436	98.8204	109.789	100.62	82.8714	77.0721	102.98
G13	5.7266	3.3975	7.413	2.9435	1.9731	6.7567	5.6847	3.9396	5.933	4.682	3.762	2.8967	3.443	11.2862	6.1133	3.1909	2.723	7.4937	6.923	2.9061	6.2591	4.3054	6.0776	6.0116	3.9473	4.1766	4.9366	3.8745	5.1515	4.6965	4.8007	105.387	78.9364	101.909	86.2629	83.5263	99.6354	98.0179	93.8055	99.1029	107.446	106.103	89.8219	101.038	112.852	103.395	80.7624	80.8451	104.021
G14	5.4607	3.5305	7.0433	3.5822	2.3964	6.4661	5.3679	3.9886	5.3138	4.3008	4.3282	3.4334	3.9334	8.2695	5.0102	2.9745	2.5757	7.0157	6.5949	2.6652	6.3887	4.1804	6.2659	5.8494	4.3	3.6754	4.4539	4.1966	3.9476	4.5822	4.4227	102.218	80.8761	102.195	85.4117	83.7989	96.2834	94.4221	93.19	96.4365	98.9087	103.609	90.8167	96.0516	104.174	101.776	80.8365	75.3701	99.669
G15	5.395	3.2352	7.4193	2.8902	1.7989	6.2348	4.2451	3.8186	5.3739	4.4811	3.875	2.765	3.8206	9.4443	5.4356	2.3157	2.7578	7.5489	6.6471	2.4095	5.7276	4.1949	6.7091	5.9309	3.9564	3.6108	4.2529	4.0911	5.0971	4.6287	5.1988	95.2487	77.6093	97.1775	82.5456	78.7952	98.6216	90.5833	92.1158	96.3994	104.405	101.034	80.3596	99.6868	109.279	104.071	78.0589	78.8175	99.2894
G16	5.9	2.9962	6.6753	3.4757	2.0963	5.7826	4.5041	4.0341	4.5422	4.2851	3.7441	2.6589	3.655	7.8822	3.8968	2.1241	2.5757	6.9954	6.5485	2.9499	6.0101	4.8118	6.0554	5.7647	3.5875	3.568	4.0727	4.2061	4.8662	4.069	4.4577	98.8388	80.5698	99.4913	84.3979	83.461	99.3248	93.7462	95.7422	91.3675	105.329	102.595	91.4926	99.093	108.768	105.156	76.7812	77.0598	96.6275
G17	5.4025	3.1656	7.1965	2.962	2.3211	6.3189	5.3323	3.7385	5.7471	4.3933	3.5152	2.2838	3.5292	7.326	4.1526	2.0282	2.5588	7.3992	6.4803	2.9031	5.7423	4.3052	6.4627	5.7657	4.0217	4.2975	4.5795	4.3694	3.4616	3.7038	4.8213	105.029	81.4886	101.199	86.5064	80.0011	98.9529	100.722	95.7422	98.5131	101.35	103.944	81.9366	95.4411	106.216	104.675	79.492	76.7341	105.008
G18	5.4742	3.29	6.813	3.2818	1.6219	5.7913	5.3643	4.0208	5.6621	4.1858	3.0541	2.1206	3.3545	6.9246	4.6225	2.6238	2.7046	6.9813	6.6825	2.9346	4.6567	4.1842	6.3716	5.6631	3.7606	3.5822	3.6615	4.1024	5.3747	4.3647	4.7593	101.226	78.7323	97.2155	83.2386	78.7989	98.6975	94.7746	88.5855	98.1118	101.925	99.6404	85.8586	99.8199	110.3	104.706	77.8913	77.3666	97.6653
G19	6.3519	3.5734	6.7985	3.9933	2.4454	5.8834	6.1987	4.0773	5.9284	4.7813	2.8177	2.2374	3.2656	7.1113	4.6613	3.6054	2.7071	6.9417	6.1516	3.4016	4.8486	4.4803	5.9283	5.7327	4.3512	4.2225	3.8384	4.368	5.2168	3.9001	4.6449	105.027	80.5698	96.489	84.7882	80.0503	96.1187	96.0216	93.5481	103.239	101.188	102.276	92.461	95.9894	109.789	105.549	77.587	76.5316	98.6365
G2	3.8606	3.5432	6.5818	3.0221	2.9661	6.3657	5.2861	3.3264	5.7626	4.4483	3.0054	2.0117	3.7824	6.7887	3.9303	2.6585	1.8833	6.2395	6.0795	2.4958	3.6477	4.4025	6.2244	6.9942	4.2946	3.5783	2.6742	3.5998	3.4618	3.845	4.7464	100.399	81.7381	99.6765	83.9153	82.4135	98.9721	93.6116	94.9333	96.6686	102.822	93.8932	89.4475	98.9577	108.463	91.867	82.558	72.4238	97.8454
G20	5.0095	3.0004	6.3805	2.8268	2.2512	6.1505	5.1725	4.4969	6.027	4.1392	2.7734	2.29	3.6546	7.687	3.9448	2.8503	2.3618	6.5834	6.6012	2.7865	4.8112	3.758	6.2664	5.6228	3.9848	4.1922	3.9368	4.5248	3.9369	4.2195	4.4866	102.916	81.0802	99.919	82.2247	82.5162	100.725	93.7608	95.3442	100.815	102.601	103.02	93.2933	98.8061	108.768	109.775	78.9051	77.7045	100.369
G21	4.199	3.2218	6.6476	4.1418	2.4454	5.835	5.679	4.3838	6.1182	4.5498	2.1993	1.7312	3.5446	6.3824	4.316	2.9582	2.4935	6.904	6.6474	2.5487	3.6282	4.7722	6.2005	5.7581	4.2513	3.8638	3.3563	4.2721	5.2794	4.3979	4.4402	103.595	76.8528	98.6324	83.2423	83.8105	97.4117	97.6993	95.1197	99.1512	107.29	100.061	91.5452	99.1454	107.31	104.83	77.8201	80.3247	104.537
G22	5.4385	3.1284	7.0645	2.6409	1.9904	6.077	4.8178	4.2851	5.8257	4.7082	2.7938	2.0293	3.2731	6.6834	4.848	2.7972	2.5149	7.2123	6.5753	3.4571	4.3723	4.7129	6.4817	5.6807	4.5415	4.219	3.871	4.33	4.2448	4.6162	4.6627	105.983	83.2842	104.129	86.1382	85.5693	99.1499	99.0656	98.3115	101.502	108.617	102.513	93.008	100.548	108.841	104.719	78.5922	82.6591	106.926
G23	5.4872	3.1719	7.0672	3.609	2.5719	5.9609	6.0837	3.4864	5.8179	4.554	3.653	2.0359	3.4795	7.3421	4.0155	2.0962	2.6627	6.859	6.4074	2.707	5.768	4.488	6.0383	5.7806	4.1091	3.9841	4.774	4.0558	4.4936	3.8707	4.5602	101.335	80.732	97.9956	83.2947	83.1033	98.5988	94.2298	89.7566	99.5326	103.148	101.431	90.486	99.7591	105.268	108.265	76.9362	79.1207	100.125
G24	5.4585	3.2107	7.2681	3.3917	2.2739	6.4915	5.3779	3.51	5.2452	4.77	3.7049	2.3805	3.8868	6.9061	4.0153	2.6383	2.8005	6.5454	6.6618	2.9348	6.2563	4.392	6.2929	5.8174	4.4078	3.9622	4.7649	3.9387	5.2162	4.1443	4.7133	101.695	79.0987	96.6566	85.7832	80.4965	98.3981	94.5365	91.7037	97.7623	100.62	100.19	88.8608	101.429	108.33	100.028	78.7598	79.0409	95.0328
G25	5.5447	3.3328	7.0042	3.1441	2.2346	6.3296	5.5078	4.4179	5.5096	4.5152	3.1918	2.3524	3.2663	8.5976	5.2011	2.6218	2.5609	6.7153	6.8349	2.5223	6.5286	3.9814	6.1869	5.6925	4.2689	3.8343	4.3835	4.376	4.5937	3.8003	4.0455	104.717	83.1821	97.2985	84.337	81.3644	100.081	95.8884	97.6719	97.8484	101.959	93.6368	86.7204	97.5211	105.268	93.5352	81.2068	76.2817	101.089
G26	5.4182	3.2378	6.5954	3.4686	1.6327	6.2756	5.1241	4.8337	5.5692	4.4142	3.3028	2.2682	3.3173	8.4676	4.6932	2.7022	2.5901	7.0333	6.7647	2.5008	6.0406	4.4091	6.5996	5.706	4.2398	3.974	4.3081	3.7458	3.9781	4.2967	4.3154	103.025	82.6717	98.3336	82.6188	82.4275	100.964	99.9747	98.205	100.884	103.148	97.7139	86.7687	99.0832	105.778	101.506	79.9776	78.4448	103.504
G27	5.6292	3.303	6.7345	3.445	1.7317	5.8728	5.1382	4.0344	5.8043	4.1087	3.9115	2.4231	3.4947	9.6436	4.4994	2.4253	2.4607	6.6442	6.8099	2.8622	6.7351	4.2658	6.1175	5.6964	3.9449	3.4066	4.5259	3.4234	3.989	4.1056	4.5063	105.074	83.2842	102.064	82.7418	82.8621	97.3843	96.2261	98.4625	97.4244	106.365	101.541	86.4952	101.091	112.924	103.07	79.4357	80.7306	99.426
G28	6.3362	3.1579	6.9393	3.7104	2.2831	6.1834	5.1692	4.1109	5.7201	4.3584	3.4484	2.2652	3.5664	7.46	4.8622	2.7051	2.497	6.997	6.8204	2.9318	5.5541	4.3445	6.4675	5.6118	4.6174	3.9631	4.5862	4.3527	3.6461	4.2263	4.1423	99.6475	77.6695	96.6226	83.999	75.6195	97.3777	93.8608	92.5676	97.8484	104.325	97.6921	88.0721	94.8176	107.82	106.715	78.8412	71.5506	98.0478
G29	5.9393	3.0508	7.0433	3.2995	2.7649	5.9705	4.8211	3.7129	5.2831	4.2309	3.2272	2.4854	3.3752	8.1033	4.9211	2.5903	2.418	7.1625	6.5923	2.9902	6.0103	4.0618	7.2528	5.5645	4.0162	3.9472	5.0899	4.2803	4.9889	4.3495	4.7683	101.905	83.2842	100.998	82.2285	84.1484	99.4393	93.3061	95.1197	97.1236	103.573	102.764	87.49	99.8212	106.799	105.168	80.1857	75.2556	100.481
G3	4.2122	3.1282	6.4672	3.6083	2.6589	5.5313	5.3186	3.9309	5.7702	4.7092	3.8278	2.57	3.8637	7.6068	3.8237	2.79	2.6453	6.7461	6.5872	2.8478	5.9897	4.35	6.4566	6.6832	4.0284	3.5009	4.4637	4.4776	4.346	3.4022	4.6733	102.869	81.7381	98.2869	81.8706	83.0857	96.1927	92.4618	93.3946	98.6735	99.2186	97.6526	90.3693	104.569	105.911	96.6388	80.36	77.93	100.821
G30	5.5172	3.84	6.8147	3.2363	2.3099	6.0751	4.4337	4.2528	6.0781	4.3893	3.8426	2.1068	3.6797	8.5229	4.7028	3.049	2.6224	7.2733	6.6043	3.0446	5.6096	4.0657	6.3063	5.4891	4.2719	3.7644	5.1175	4.8686	5.4212	4.1514	4.4691	100.914	83.6925	100.412	82.4209	80.8381	99.4879	98.0518	94.9321	100.151	102.872	102.175	85.2355	95.8171	106.799	104.381	77.9163	75.2244	98.1397
G31	5.346	3.0226	6.9608	3.408	2.0346	6.6325	6.2191	3.3546	6.3551	4.6253	3.9436	2.2903	3.4789	8.4804	4.6041	2.1946	2.4043	7.2952	6.3388	3.102	6.7109	4.3798	7.273	5.6618	3.8891	4.2992	5.232	4.3708	5.1939	3.8902	5.1709	97.8025	79.0216	95.5075	82.7674	79.1473	93.4347	91.6921	91.4831	94.9989	100.824	99.3653	87.6052	97.5004	109.074	99.964	79.6519	69.7575	102.106
G32	5.8515	3.1467	6.855	3.083	2.4875	6.0913	5.3415	4.0329	5.5754	4.4765	2.9267	2.09	3.1466	7.0502	4.7978	2.7407	2.7776	6.3395	6.6392	2.6766	4.5308	4.5862	6.2116	5.625	4.3564	4.0963	4.1943	4.1615	5.1103	4.275	4.0211	105.891	80.4508	102.591	85.6859	83.4438	100.056	95.7786	96.2948	101.5	103.69	101.621	86.1891	100.562	106.011	107.863	82.5594	78.9615	98.4119
G33	4.8839	3.2477	6.9194	2.8166	2.4698	5.8927	5.3389	4.0625	5.2417	4.5241	3.4273	2.1983	3.2287	7.1922	4.7248	2.4434	2.548	7.1252	6.4567	2.6487	4.5836	4.3322	6.29	5.5571	4.0524	3.9945	3.9581	3.688	4.7166	3.7399	3.934	102.514	82.5946	104.598	82.335	81.029	100.187	98.789	94.7866	98.1263	104.528	102.275	89.5201	100.013	105.501	108.34	78.7194	80.8537	102.418
G34	5.6588	3.33	7.3743	2.7007	2.2159	5.915	4.4592	3.6295	5.1203	4.1157	3.6972	1.885	3.037	8.2576	3.9845	2.4097	2.4759	6.7741	6.3772	3.2466	6.4679	4.0218	6.1638	5.4949	3.4428	3.6909	3.9538	3.4292	4.9813	4.1104	3.6611	103.78	79.532	98.2489	82.1086	82.1924	99.9314	97.2351	98.0909	96.7113	102.738	102.027	83.642	96.6198	104.48	106.344	79.1463	77.0929	103.523
G35	5.5932	3.4144	6.8988	3.6207	2.7677	5.8627	5.2783	3.7555	6.0827	4.327	3.4287	2.3023	3.3472	9.3799	5.0015	2.8127	2.774	6.4833	6.5655	2.5967	6.3017	4.4442	6.3387	5.54	4.1065	4.1983	4.5556	4.2054	3.9355	4.1342	4.5681	108.151	81.0633	100.187	81.9162	80.7716	101.573	100.262	94.7866	102.133	106.142	103.63	87.9242	100.624	102.438	109.497	78.0363	80.5035	100.12
G36	5.296	3.3277	6.9511	3.5671	1.8388	6.0613	5.4936	4.3153	5.8967	4.4989	3.0477	2.0667	3.2627	7.5464	4.5074	2.5354	2.6179	6.6561	7.0139	2.7551	4.7878	4.823	6.4572	5.5342	3.8245	3.9258	4.1156	4.2619	5.35	4.2944	4.0104	100.822	83.2071	101.24	83.6583	84.4576	98.0285	98.4821	96.2948	98.4589	105.041	104.324	87.8788	98.1963	113.668	102.794	78.5041	77.6098	101.453
G37	5.4503	3.4239	6.7787	3.2813	2.2568	5.7387	4.6669	4.0511	5.6138	4.3051	3.8371	2.4462	3.6401	8.6203	5.0637	2.9468	2.6061	6.8551	6.4073	2.3815	6.2822	4.3637	5.9743	5.4764	3.8981	3.5967	4.7296	4.1243	4.477	4.2918	4.6843	109.273	84.1259	103.922	84.0247	83.7325	100.863	95.0717	97.3387	100.83	107.232	102.951	88.8442	100.689	106.011	104.961	78.3815	80.1778	101.742
G38	4.9774	3.4104	6.9088	3.301	2.303	6.311	5.0349	4.396	5.5179	4.4074	3.7811	3.0129	3.1532	8.3036	5.0979	2.5936	2.6066	7.1168	6.534	2.6831	5.4721	4.0534	6.3743	5.4142	4.5438	3.9472	4.8403	4.4231	4.9269	4.6235	4.9681	108.849	84.4321	102.98	88.5294	81.8545	100.269	97.2351	98.0909	102.118	107.131	101.351	91.4146	99.9992	110.095	107.02	78.8084	80.1344	102.51
G39	5.5505	3.4946	6.8314	3.3208	2.4219	6.3701	5.2592	4.2986	5.9739	4.3246	3.7854	2.6466	3.8105	8.2843	5.5238	2.4134	2.5466	7.0367	6.7135	2.9248	5.643	4.2377	6.6416	5.5206	4.46	3.8698	4.7751	4.2944	4.5912	4.3162	5.0698	111.32	85.453	100.915	83.1054	86.244	97.8278	100.478	98.2419	101.082	105.217	102.407	89.9708	97.5004	111.626	99.6261	78.3001	78.2059	103.458
G4	5.2453	3.0634	6.8928	3.7917	2.5987	5.4248	5.2085	4.0041	4.8761	3.931	3.0094	2.6737	3.6185	7.2538	3.8723	3.1773	2.4552	6.7373	6.4839	2.5009	4.4834	4.9196	6.8334	6.2772	4.3079	4.0709	3.9736	4.0341	4.3388	3.7289	4.7622	107.579	81.9423	103.681	83.0994	88.7339	99.0968	96.5483	93.1372	98.7541	105.464	101.598	91.3187	100.534	109.994	101.496	81.5778	78.3477	102.872
G40	5.7335	3.272	6.3639	4.2307	2.3804	6.1328	5.4224	4.0056	5.3692	4.1636	4.2775	2.158	3.3109	8.2495	5.1952	2.4371	2.5359	7.0584	6.6614	2.6577	5.7959	4.2547	6.3387	5.3968	4.092	4.3056	4.6191	4.4643	4.9013	4.1922	4.6649	103.082	81.3695	101.201	84.9577	84.151	98.5311	92.8273	92.2344	99.7671	102.762	100.25	87.9242	100.624	108.563	99.021	78.3742	77.8	101.81
G41	5.6539	3.4996	7.5498	4.2212	2.3474	5.6102	5.9425	4.2118	5.632	4.5755	3.7473	2.0106	3.1417	7.0317	4.1639	2.9302	2.6009	7.1588	6.5425	2.5243	5.171	4.4741	6.4849	5.2828	4.179	4.0826	4.4161	4.2709	4.8998	4.3452	4.5321	103.289	83.9895	103.015	82.0013	84.6476	98.6915	93.8347	97.6719	100.789	104.683	102.585	87.9996	99.7231	109.279	106.161	78.0904	78.8291	101.513
G42	6.1583	3.1122	6.7657	4.0616	1.9338	5.8969	4.7719	3.5089	5.1729	4.564	3.7071	2.351	3.2806	6.7929	4.2989	2.6025	2.6494	6.6057	6.673	2.6258	5.4194	4.236	6.2266	5.3763	4.0841	3.9019	4.4692	4.3713	4.3501	4.4111	4.8079	104.768	81.5395	104.08	85.556	82.6854	99.678	95.7409	95.0831	99.4005	107.138	103.727	91.398	98.9651	102.133	106.428	79.706	77.5454	105.526
G43	6.0974	3.3253	6.8507	3.3301	2.164	5.6084	5.0459	3.3401	5.0721	4.4339	3.6213	2.5825	3.183	8.8434	5.122	2.982	2.5725	6.5039	6.4361	2.9847	5.376	4.2215	6.4631	5.2669	3.8425	3.6864	4.5026	4.1487	3.5477	3.9923	4.5552	107.787	83.8875	103.054	83.0675	86.6439	100.555	101.517	96.5153	102.523	107.3	106.659	93.0232	104.054	106.727	111.623	78.5582	79.3148	105.211
G44	4.4999	3.4304	6.8837	3.7754	2.4835	5.7226	5.4296	4.1388	5.5967	4.6475	3.5761	2.597	3.3089	6.9385	4.2023	3.0014	2.7207	6.9077	6.7556	2.9034	4.9485	4.9318	6.8841	5.1842	3.8017	3.4818	4.5389	4.7183	4.8911	4.0698	4.7354	104.408	84.3979	100.35	82.0536	84.6163	99.2027	97.7998	96.5153	99.4811	105.611	103.279	92.6853	105.068	109.789	107.568	80.5858	79.9907	101.494
G45	4.5393	3.4017	7.2485	3.6064	2.8315	6.5222	5.4147	3.8707	5.4486	4.3044	3.6844	2.2817	3.1659	8.5566	4.5996	2.5429	2.5399	6.8248	6.7109	2.7945	6.2388	3.9689	7.0111	5.1214	4.5375	4.0952	4.6097	3.9596	5.1177	3.8417	4.7617	103.289	81.7437	96.9317	83.691	82.282	99.0295	97.2141	95.1197	95.0445	100.966	99.8813	87.3237	101.751	107.237	107.175	81.4697	76.4635	102.527
G46	5.9821	3.4805	7.3654	2.8994	2.5411	6.193	4.5952	4.1146	5.8206	4.3593	3.2381	2.576	3.0468	8.4703	5.2285	2.732	2.6804	7.2377	6.7608	2.8518	5.8628	4.1306	6.731	4.7112	4.1842	3.7684	4.7492	3.914	4.2792	4.5441	5.0343	103.987	81.6416	100.739	84.2213	82.3511	99.078	98.5804	94.9321	101.113	106.348	102.671	89.4623	100.45	109.789	105.711	81.566	82.8532	101.875
G47	5.5096	3.3043	6.9187	3.7034	2.5728	5.9279	5.4915	4.0576	5.3834	4.3498	3.7991	2.5108	3.2564	7.8265	4.0085	3.0439	2.8179	7.3608	6.9896	3.1545	5.9814	4.2992	6.2967	4.0916	3.9152	4.0761	4.33	4.2033	3.7946	4.1109	4.8079	104.768	81.3353	98.6732	83.8663	81.6716	99.34	97.0927	93.3934	99.7385	102.745	98.3204	88.3565	100.655	112.852	103.724	80.3819	78.8971	100.795
G48	5.6563	3.1773	6.8411	2.6425	2.369	6.254	4.7552	3.9161	4.987	4.3375	3.6749	2.7635	3.6064	9.455	4.5165	2.6654	2.5695	7.1124	6.7241	2.7739	6.7014	4.2042	6.9274	5.4189	4.5288	4.0455	4.4298	3.7933	4.1561	3.7282	4.0647	104.41	81.3353	99.653	82.758	78.8222	96.9678	94.7273	95.1197	93.7416	104.084	100.216	89.5955	101.14	102.643	103.99	78.4356	79.8552	101.783
G49	5.1298	3.223	6.5931	3.2476	2.369	5.8299	4.8031	4.0526	5.3828	4.2595	3.4086	2.4779	3.5265	8.6901	4.8554	2.5725	2.6711	6.5809	6.6137	2.8929	6.0876	3.999	6.6117	4.9751	4.1984	3.7058	4.6294	3.8994	4.1996	3.8541	4.4923	104.41	81.0291	101.005	83.4339	84.5671	98.9955	95.7411	92.5676	99.4866	104.759	100.216	88.2438	99.1126	110.3	107.707	77.7597	79.8552	101.107
G5	5.3307	3.5023	7.2718	4.3578	2.4067	6.1866	5.3977	4.272	5.3611	4.4973	3.4648	2.5284	3.7369	7.6693	4.9127	3.045	2.548	7.0437	6.8184	3.0162	4.572	4.555	6.1752	6.1932	4.5875	4.2734	4.0703	4.9888	5.332	3.8618	4.8015	105.891	81.5339	98.5908	83.1279	81.2501	99.9034	98.207	97.6737	97.7457	100.558	102.928	89.5806	100.324	109.484	101.298	79.4276	79.226	101.809
G50	5.7607	3.4947	7.1399	3.2673	2.3184	6.2976	5.4589	3.7193	5.9767	4.3236	3.7544	2.2904	3.6761	8.5913	4.5992	2.1069	2.4858	6.9501	6.6882	2.6746	5.49	4.0833	6.0996	5.0339	4.3203	4.4099	4.5404	4.2537	5.1977	4.5344	4.5965	103.987	78.0686	101.077	83.8833	84.0408	99.7539	97.2287	94.9321	99.7612	104.321	103.347	86.7588	101.802	109.279	105.035	78.1866	79.8118	102.213
G6	5.6081	3.6176	6.6565	4.1645	2.2399	6.2234	5.238	3.8911	5.3959	4.7406	2.3567	2.0263	3.8236	6.5587	4.4144	2.8521	2.624	6.9192	6.8086	2.9925	4.3443	5.0497	5.6631	5.9858	4.6459	4.0456	3.8996	3.8625	5.3062	4.6873	4.7733	105.468	80.9214	99.3386	81.5497	85.117	97.6204	97.3289	96.623	100.724	101.133	100.99	87.4198	100.985	108.463	96.936	78.1648	80.5343	102.239
G7	5.5931	3.3665	6.9155	3.8746	2.291	6.1441	4.4396	3.5759	5.792	4.567	3.4067	2.6882	3.825	6.2127	5.5664	2.7242	2.3839	7.083	6.3984	2.9466	5.1411	4.792	6.211	6.1325	4.1718	3.7484	4.019	3.5147	4.8979	4.6318	4.8723	101.18	81.8402	100.99	84.912	80.3822	98.8962	94.1515	93.3946	101.039	103.274	102.722	89.3555	97.8107	111.526	100.356	77.9945	79.2817	104.201
G8	3.9492	3.2871	6.7809	3.7239	2.4147	6.7183	5.6405	3.9476	5.7402	4.6027	3.6161	2.5556	3.4442	6.973	4.7436	2.9489	2.6672	7.5767	6.5681	3.2067	5.7371	4.5881	6.8685	6.0554	4.4259	4.1832	4.1219	3.7847	4.6147	5.2393	4.7326	105.889	82.3506	101.316	84.4511	86.7063	99.0968	98.238	94.8268	99.43	106.14	104.301	91.9945	99.5204	106.421	100.82	77.5226	79.3615	99.1545
G9	5.0378	3.3584	7.5526	2.8578	2.7336	6.0308	4.8576	3.7149	5.1964	4.5355	3.6534	2.5559	3.8749	8.8283	5.2862	2.5484	2.3325	7.3341	6.5845	3.182	6.3415	4.4618	7.2411	5.9865	4.5627	4.3433	5.2275	3.8753	4.805	4.7692	5.0994	106.46	82.5548	104.994	84.0608	86.3996	101.965	89.2039	95.1215	100.738	107.24	106.986	90.6882	99.5825	107.953	101.103	82.4617	75.1585	104.918
[truncated: 75 more columns]
