# Supplementary material for: Application of Multiple Imputation for Missing Values in Three-Way Three-Mode Multi-Environment Trial Data
Source: PLoS One. 2015 Dec 21;10(12):e0144370. doi: 10.1371/journal.pone.0144370 (PMC4686903; doi:10.1371/journal.pone.0144370)
Supplement: S1 Datasets — This compressed file contains six directories for each of six datasets. A description of each text file is included in the corresponding directory. (ZIP) [file pone.0144370.s001.zip › S1_Datasets/Dataset3/Dataset3.xlsx]

## Sheet: data3
	L1	L2	L3	L4	L5	L6	L7	L8	L9	L10	L1	L2	L3	L4	L5	L6	L7	L8	L9	L10	L1	L2	L3	L4	L5	L6	L7	L8	L9	L10	L1	L2	L3	L4	L5	L6	L7	L8	L9	L10	L1	L2	L3	L4	L5	L6	L7	L8	L9
Gen1	59.2308	57.6043	58.5897	57.7657	57.6805	59.5902	56.6825	57.7962	59.3734	59.425	17.8091	10.3873	16.117	27.1019	22.7643	15.8628	10.9995	10.2305	30.2065	38.2479	12.0464	10.9089	11.2343	10.7465	11.3267	10.6929	11.1494	10.9666	13.1022	11.1427	7.7722	6.0883	8.8366	9.7063	8.1437	7.9353	8.46	9.0127	8.6359	8.7991	17.952	18.0396	17.5308	17.9221	18.05	18.1091	15.9674	17.323	18.0892
Gen2	57.0228	57.2597	56.3987	56.8171	57.3597	56.0357	56.9664	56.9635	56.2699	56.7167	13.1129	25.4953	33.101	26.6256	16.6224	15.1095	26.183	14.7252	13.7804	26.0852	12.8314	13.651	10.5453	12.086	12.1105	12.9103	11.3325	12.3998	11.6582	11.8675	8.9476	8.1027	8.324	8.7719	7.4414	8.3166	7.4725	7.4556	7.4605	6.6595	19.6218	18.0426	19.4857	18.332	21.6859	19.4698	21.0001	20.6731	20.9199
Gen3	56.0692	57.2947	57.1675	59.0491	56.0894	59.2596	57.888	58.7912	58.2053	56.2918	32.765	32.85	17.1774	17.2785	11.6426	21.6841	12.9314	14.1803	36.1525	18.2039	11.6704	12.2774	12.8631	12.232	12.3503	11.5912	11.7269	10.5261	11.742	10.804	8.5362	8.668	6.8467	7.8204	7.8744	8.4641	8.0108	8.0502	6.6752	6.7992	18.5689	15.1837	18.2315	17.9975	16.9947	17.4103	19.3419	19.0418	18.4393
Gen4	56.407	58.2947	57.1482	58.3775	56.9802	59.9907	57.4968	58.0806	56.0117	57.1495	21.4852	20.5346	14.1138	28.5439	20.5604	27.6038	37.7465	28.3964	35.7996	20.067	13.0908	13.2374	13.0598	12.4951	12.5675	12.6541	12.908	12.5262	14.0763	13.3063	6.7037	8.1719	10.7046	8.8105	9.479	7.2368	7.0431	7.3644	7.4401	8.315	17.2776	18.1308	18.7381	20.1955	18.1325	17.2717	18.0181	18.8586	17.8614
Gen5	57.3481	57.8162	59.0747	58.8942	58.9451	59.8162	56.2474	59.0774	59.5489	57.4374	15.6884	21.1319	36.9956	22.5709	17.1401	37.8294	11.8831	18.2666	14.348	11.6015	14.5185	13.0901	14.1505	15.3269	12.7783	13.5969	13.4672	12.27	12.958	13.4414	6.6452	9.5634	7.001	6.2522	6.3967	6.2721	8.8903	7.533	7.8389	6.4967	19.2966	18.7642	18.4885	21.5942	18.8751	16.9877	19.6894	19.1116	20.2428
Gen6	58.2011	57.1159	57.2286	57.3743	57.4079	58.0792	57.4543	56.9877	57.5794	56.5839	26.3286	24.884	25.0899	16.2594	17.758	11.2186	29.6735	29.9597	24.4228	35.7001	12.7366	13.3755	12.0328	12.6351	12.429	12.559	12.1482	12.5946	11.5278	11.3281	8.4479	7.3316	7.6999	9.0832	8.9119	9.0681	8.0765	8.1989	7.2507	8.1228	19.434	19.0887	19.6249	18.8171	18.5317	19.1715	17.9295	19.7354	18.7646
Gen7	59.0133	58.5249	57.9867	57.6717	56.7689	57.0793	58.8337	56.8299	57.927	57.7492	31.9027	10.8493	14.6353	22.8685	31.6467	17.7582	15.3751	29.034	25.5619	19.6132	13.8585	12.5065	13.7101	10.3533	12.2179	12.8996	12.4984	13.6173	13.343	12.799	8.6583	6.4067	9.807	8.1881	8.4393	6.8054	9.7926	7.7946	7.1108	8.679	18.7122	18.8676	19.1818	16.9855	19.3456	18.9473	19.6319	18.556	18.3274
Gen8	57.4608	56.4426	56.7854	58.1805	58.7058	56.9019	57.4867	58.4726	56.7666	57.7922	16.2616	22.3628	38.5705	19.8595	12.0225	38.6855	10.5213	10.7757	29.6895	26.0138	11.7016	14.4476	12.7577	13.8861	12.5458	12.9448	12.8022	11.6855	11.5611	11.8266	9.5107	9.7486	7.9223	8.4258	9.1321	7.5127	6.8658	8.2504	8.7865	8.5052	18.4723	17.443	17.942	17.4563	16.4364	18.9529	17.4714	18.491	20.1415
Gen9	57.4595	60.1262	58.7116	58.5385	58.5048	60.0648	59.6478	60.5104	58.3478	58.1474	16.451	16.5124	32.9973	53.2163	31.9808	16.5515	27.3905	15.0745	17.1494	23.6979	11.9852	11.2803	12.7921	12.4551	13.856	12.3014	11.1637	13.302	10.1929	12.7597	7.1997	9.0222	8.0384	6.768	7.4229	8.4173	8.8463	9.6552	9.2404	8.8974	19.327	18.9815	17.1683	17.6732	17.6596	17.4538	17.4297	16.1263	18.3465
Gen10	57.894	57.9498	58.5416	56.2321	58.7295	57.6251	56.9547	57.5641	55.8753	59.7911	21.1882	22.382	20.1751	30.4281	23.6427	21.5723	22.7473	38.4525	32.93	20.6377	11.8326	11.1092	13.2594	12.7032	9.945	13.5263	9.7507	13.6564	13.5221	11.9595	6.5427	7.5738	8.993	5.7974	8.8828	8.0015	8.6758	9.5719	7.7348	9.5813	17.9477	18.3326	17.5531	17.9096	17.9258	19.6167	19.1949	17.5157	16.2758
Gen11	56.5877	56.4507	57.2043	57.6143	56.8463	57.1026	56.8495	56.6533	57.3386	57.0288	26.0911	48.9572	15.3881	42.4722	31.103	45.3763	16.5703	30.4731	10.188	27.9235	14.1355	14.8171	12.4807	13.961	12.575	13.1833	13.7193	13.8184	14.4001	12.7154	8.4322	8.3474	5.8404	6.8745	7.7123	8.1172	7.4671	8.0039	7.9928	9.0138	17.9422	19.603	19.6081	19.8355	21.1235	18.6299	19.6502	18.9712	19.9839
Gen12	57.7546	58.8046	57.731	60.3916	58.6984	56.6574	58.146	58.2916	59.7259	56.0646	19.6436	29.0872	46.189	17.8616	18.1229	22.0935	23.416	33.1599	17.3798	19.0854	12.784	12.4156	13.3041	13.2165	12.4522	14.1288	13.568	13.3039	12.1394	13.0774	8.131	7.0277	6.3012	7.5071	6.9844	6.5828	7.4037	8.386	6.8894	7.6652	17.3111	17.2817	18.4705	17.5657	16.1629	19.4958	17.3792	17.0968	18.5638
Gen13	56.2239	56.7208	57.7068	58.4509	58.1394	56.3675	56.7201	58.5208	57.8951	57.2502	28.8592	20.0155	11.5034	30.0172	26.2374	16.0268	16.4709	39.0417	13.6585	23.8099	11.0927	10.344	12.1629	12.8091	10.9021	11.31	11.2276	9.1308	12.1242	10.9165	7.2498	6.8946	6.9046	8.5102	8.9542	8.5508	8.3935	7.4479	7.6278	6.5753	18.5912	16.3877	17.8024	17.1861	16.6347	16.52	16.9612	17.9764	17.9057
Gen14	56.8147	55.9915	57.6045	56.1012	56.4805	56.5771	57.4297	58.0251	58.5204	56.3755	16.1157	15.5816	14.5056	19.2977	15.9157	13.1995	18.3284	16.1208	23.7178	18.5668	12.6499	12.7958	11.2802	12.0943	12.1507	12.6478	12.5201	13.4966	12.6084	12.1166	8.1526	6.6974	8.3617	8.8596	9.235	8.8574	6.9432	8.749	7.1102	8.4494	17.5587	16.6546	18.2195	17.0674	18.9128	18.6218	17.4725	18.2353	19.1457
Gen15	57.9289	58.1129	58.8282	58.9792	58.3937	57.9394	57.5947	57.6746	58.6917	59.0928	40.8158	12.85	15.8785	19.8272	20.0479	31.401	33.2743	21.3262	30.9805	13.4732	12.5314	12.6442	15.374	13.0032	13.306	14.2454	13.523	12.1702	13.7495	13.4385	9.4697	8.7086	7.1098	7.0167	7.334	8.2116	9.4789	7.6868	8.5502	7.8599	18.0248	16.7396	17.4407	18.238	17.0886	17.4532	18.066	18.2858	16.9038
Gen16	57.098	57.5215	56.7566	57.5482	58.1072	57.8344	56.9917	57.766	58.5454	58.9462	12.3826	16.892	13.0478	10.4837	13.3975	18.0226	17.0248	10.0291	18.7538	16.9715	12.4353	10.3968	12.6588	10.9284	11.6407	11.4948	12.1275	12.6742	11.0772	11.8055	6.5545	8.5229	8.7169	9.4615	9.3902	9.6592	8.2662	7.0775	4.7559	7.7647	17.8207	20.1756	19.4178	19.004	19.5915	17.5336	20.4826	19.773	18.1508
Gen17	57.1181	57.8821	58.3616	57.4107	55.5115	55.905	56.2159	56.9263	56.0164	58.2619	21.2702	38.8298	12.392	20.0637	36.9632	11.1506	24.1316	17.8604	33.63	24.4416	12.0071	12.9499	13.0038	13.7046	13.5579	13.1475	12.757	13.8849	14.2387	13.3917	7.6727	8.6305	8.1616	10.7049	7.525	7.107	8.9084	8.3446	8.3705	7.5054	20.2787	20.8601	19.9826	20.2283	20.4247	18.6505	20.0357	21.6828	21.9536
Gen18	56.494	59.6723	58.0644	57.2315	56.9601	55.3747	58.2206	57.0238	57.9401	56.2133	14.8669	17.5077	41.9055	39.6388	33.8244	16.6844	14.8182	14.0772	18.2867	39.6275	10.8144	9.3025	13.0578	12.4361	10.8747	9.772	9.6166	11.4484	10.5052	10.3396	8.7556	7.8015	9.2187	7.8879	8.6212	6.5031	7.2609	7.8899	8.2698	9.6015	17.2115	17.9754	16.2132	18.4635	18.2026	17.0062	19.4862	18.1207	17.135
Gen19	57.2511	56.9079	58.2617	56.3558	56.6297	56.9867	58.7389	59.339	57.2603	57.5541	11.0467	29.6213	39.4461	35.2426	29.0405	34.0672	25.1257	32.5889	48.6001	19.7827	11.1231	13.9335	12.0569	12.5348	11.3739	12.8531	11.3805	14.1691	12.6092	12.7098	9.2222	7.3935	8.3282	7.582	8.5182	8.437	8.6027	7.8844	7.9987	8.7859	18.5445	18.9298	19.1763	18.4032	18.7717	18.5769	18.4855	17.6061	19.4019
Gen20	58.6915	58.8419	57.9786	58.0431	58.2586	59.8229	58.144	59.4948	56.2814	58.3894	33.0277	11.4499	20.5576	16.9231	42.1504	16.4381	30.3907	14.3764	24.6098	28.8416	12.3098	12.5828	13.0251	12.727	11.7201	13.4803	11.5906	11.1927	11.8316	11.6103	7.1249	4.8206	7.994	8.5797	7.5809	8.4673	8.4801	7.9993	6.1368	8.3586	16.8153	15.9653	15.6143	18.0802	16.6614	16.1275	17.1943	16.0514	17.4763
Gen21	56.6445	58.9237	57.7933	56.4016	59.0194	56.3941	56.7462	56.923	59.9764	58.076	27.4054	34.8675	29.3272	37.2049	34.3405	13.7632	36.1663	18.9069	22.1931	27.1227	12.7731	12.4245	13.2603	11.0697	14.0674	12.7092	13.63	13.6807	12.2959	13.5824	10.1751	10.7176	6.7764	7.6702	8.6303	9.2835	8.6175	7.9529	7.7941	7.9936	18.2826	17.4624	18.1686	18.5471	19.4326	16.3016	17.7476	15.4663	17.8094
Gen22	58.3643	58.3018	57.3948	57.8559	55.6702	57.689	57.3275	56.2493	58.4065	56.6285	12.8565	35.1474	19.5372	16.5483	11.6196	12.0141	24.8215	10.0525	27.5199	23.1028	12.6446	10.3904	12.7049	11.8137	10.6723	10.9416	12.5158	12.6515	12.2759	10.1091	8.7161	8.7652	7.2594	8.4079	7.4147	8.3842	7.9955	7.2148	6.3431	10.6747	19.8254	19.6906	19.3224	20.3222	18.5665	19.7174	19.8679	21.3669	22.3102
Gen23	59.9287	57.541	58.3377	56.9216	58.2673	57.0781	59.2226	58.138	57.7705	58.7876	14.7051	15.4433	14.3456	25.8145	18.422	20.4961	34.5949	10.2925	23.4118	19.3936	11.771	13.3599	10.6856	13.4763	12.2778	11.5103	11.4021	13.755	13.29	12.3873	9.2834	7.945	9.1514	5.935	7.5644	7.8782	7.9889	6.9432	9.092	8.9179	19.4368	19.8422	18.6417	18.4346	17.3843	19.51	18.2047	18.1181	20.1578
Gen24	56.0221	57.4626	57.9914	57.8772	56.2077	56.0018	58.3277	58.1316	58.4338	57.4086	15.1973	29.2305	28.6494	18.1485	30.7475	33.3811	18.5641	18.6737	19.0446	19.5846	11.6405	12.1832	10.759	11.1437	10.7521	9.9021	12.809	12.7762	12.4783	10.6403	7.688	10.031	9.1755	9.1464	7.8569	7.959	8.6004	7.3276	9.1686	7.4653	17.1549	17.0221	15.9175	17.0398	16.3895	17.5632	17.7755	17.2121	17.2366
Gen25	57.4876	57.7273	57.6337	57.2273	57.7731	57.169	56.6876	58.8449	56.7492	58.7923	15.0056	16.79	18.7678	15.716	20.0716	25.7798	12.0829	32.837	14.243	12.8548	12.5149	12.6901	13.0368	10.8187	11.2116	12.5899	12.6993	12.6212	13.1505	12.1233	7.4422	6.2511	8.0666	7.3144	7.1752	6.9029	6.8515	8.6516	7.7631	6.8504	15.9857	19.3792	20.2171	19.751	18.4901	17.8478	17.2269	19.7112	17.8498
Gen26	56.0424	57.7511	56.7085	57.0142	56.354	56.9737	55.3733	54.9385	57.8516	56.834	22.4355	11.7416	18.6494	35.0802	21.0524	26.8257	22.2762	10.1061	21.579	34.5207	12.5715	11.366	11.6089	11.8121	10.9853	11.955	13.0185	12.6019	11.1671	10.4473	8.0567	8.2376	8.3605	9.3766	8.98	8.9311	7.7843	8.6938	8.7442	8.7891	19.5993	19.4762	18.3493	19.1008	19.5048	18.5325	18.8608	19.0597	18.5205
Gen27	57.2762	58.5361	57.378	56.655	57.3627	56.6396	57.0102	58.2667	57.6972	59.3058	10.4841	18.5692	15.8444	38.6232	27.2035	37.1246	16.3824	16.2901	23.4899	39.8958	13.0806	10.9859	11.803	11.4138	11.5078	11.1068	15.0041	11.803	13.1083	12.2763	8.8581	9.1759	9.048	6.8919	8.9832	7.1455	7.1133	7.2571	8.2427	8.0443	19.4542	18.4689	17.0587	18.3088	17.0446	18.3312	17.0294	17.0008	19.6164
Gen28	58.2219	57.7701	60.0213	55.8483	58.3997	58.0069	58.1832	56.6019	56.7403	57.4293	29.9288	25.5047	34.6238	20.6544	22.7971	31.1678	16.1381	12.3805	10.0192	16.7681	12.0412	11.6628	13.2223	13.1419	11.8487	14.049	13.2649	12.9888	12.0871	11.5048	8.2126	9.8295	9.2103	8.0781	10.3242	8.9309	8.2004	9.2754	7.3304	7.0866	18.6344	18.0835	17.5461	18.9376	18.8479	17.8286	18.4961	19.2025	17.9563
Gen29	58.3303	59.3946	57.8772	57.356	58.8582	57.0917	58.751	58.4277	57.1729	58.8076	11.6094	32.9458	36.0825	20.748	16.1466	19.7841	15.4778	33.3083	26.4286	44.1525	13.5751	12.0958	11.3767	12.8173	11.8821	13.5172	12.9845	13.699	13.4424	11.7949	8.7316	9.6275	8.694	8.9997	8.3306	8.5981	8.8586	8.4333	8.0619	7.4943	17.826	17.0709	17.0505	18.9094	19.0767	16.6668	18.5104	18.5917	17.8168
Gen30	56.7905	56.2493	57.5386	56.2736	58.4484	59.0834	55.9031	57.7383	57.7877	58.0685	32.0095	19.7988	34.863	17.1524	28.8049	14.5281	28.5374	29.3973	17.1476	20.8568	12.8414	12.3452	11.2588	12.3411	11.6106	12.3002	13.7367	12.5676	12.1291	12.0883	7.2245	8.326	8.2597	8.849	8.9201	8.7139	8.6911	9.0355	6.3359	7.302	19.3042	18.5757	17.3939	18.9182	17.3738	18.6731	18.0695	17.0405	17.8876
Gen31	59.1488	56.6894	58.2059	59.2185	56.7619	57.4414	58.8969	57.8446	56.5814	56.3404	37.7573	45.8949	34.4961	12.6633	29.3884	47.8414	49.0182	37.9319	30.9837	31.7697	11.899	11.8921	11.284	11.6708	10.3487	13.4051	13.4992	11.2103	11.223	10.8972	9.4886	7.9448	8.7388	9.9141	8.4568	7.0433	7.7416	8.3499	8.7	9.2667	18.3312	17.0544	20.4464	18.7107	17.583	17.4093	18.0466	17.3277	17.7136
Gen32	58.645	58.6952	56.1186	57.7127	57.2045	58.6675	56.9756	58.0119	57.2321	57.821	13.3842	13.2391	16.7742	33.9393	31.5956	48.8764	15.783	35.5666	32.917	24.6706	11.3889	11.9622	13.7807	13.4661	13.515	12.8308	13.5597	11.7544	11.0333	12.7849	8.7587	7.0035	8.1446	7.4927	6.8926	9.0867	7.3463	6.8027	9.4475	6.822	18.3488	17.2594	17.3991	19.3024	16.7996	17.9797	18.8978	15.8767	18.2253
Gen33	59.3627	60.9923	56.3537	58.3312	57.6735	58.9487	57.9973	57.4879	57.9304	58.2493	35.6111	31.9135	32.0906	10.5917	39.6363	14.4954	25.3724	15.5415	13.9352	17.4275	13.732	12.3317	13.4211	12.4884	13.7232	12.5041	13.8263	14.221	12.4381	13.0566	6.2578	8.007	6.7251	6.6185	6.3942	8.5685	6.7004	8.8571	5.8794	7.7878	16.4232	15.5178	16.8978	17.4203	17.1603	17.8847	16.6668	17.4918	17.3122
Gen34	58.4811	58.0301	57.3487	58.1975	56.6501	58.5104	57.2969	60.069	58.8997	60.84	12.4735	17.5393	29.2088	19.3233	21.0079	29.5483	26.4658	21.9753	43.3017	21.1394	10.6087	11.7904	12.5937	12.1045	11.7043	13.6255	10.2701	12.4128	11.2583	14.6371	8.841	5.4377	7.2025	7.4414	8.4412	7.7276	7.5982	7.9263	7.3226	7.8055	17.1783	15.9719	19.5835	17.0843	16.82	20.2982	19.0497	15.6767	16.9421
Gen35	57.8163	58.3771	56.8202	56.7087	58.274	57.6514	57.7551	58.2679	58.9461	57.8436	47.6194	18.3838	39.2894	17.6668	71.4176	25.0251	28.2837	33.5501	21.1295	26.9079	14.0582	12.1183	12.3103	12.0269	14.6733	12.8663	13.358	12.7425	12.9517	12.3365	7.5096	9.9748	8.3345	6.056	7.8697	8.664	8.0619	8.9967	9.2297	8.8256	18.3386	16.1336	17.8192	18.0437	17.2811	17.5251	17.4029	18.3773	16.6484
Gen36	56.0476	55.5409	56.0825	56.1152	57.6329	58.8364	59.8497	56.2243	57.7268	56.7837	18.9605	23.094	30.9297	12.5295	12.4399	20.5809	31.7218	10.5253	16.6059	13.8426	14.5218	11.3871	12.6859	13.6015	12.7855	12.3246	12.653	13.6819	12.2278	12.3213	8.1382	9.2238	7.6137	9.5948	7.4939	10.257	8.5865	6.8432	8.9293	7.5226	17.1301	19.0121	14.8783	18.386	16.1702	16.5738	17.2838	16.2009	17.0777
Gen37	57.9333	57	60.119	57.3942	58.906	56.3211	57.831	56.6196	57.196	57.0535	29.8853	25.9392	38.5119	39.027	14.0695	27.7965	20.5226	19.0353	20.2959	20.2066	10.9111	13.7512	12.1279	12.5066	11.0331	11.9788	11.8372	9.3987	11.7749	10.4327	7.4661	8.8812	8.2777	5.6662	8.9467	8.7686	8.0687	6.4058	7.4844	7.6293	15.7821	16.6303	16.2036	16.9387	17.1572	16.1323	17.0953	17.0739	15.8852
Gen38	57.6272	58.0301	58.0035	58.4493	58.8246	57.5969	57.8342	57.7442	57.6055	55.2157	33.2065	22.5153	28.7974	22.2761	26.6562	14.3255	23.4268	39.976	12.884	17.4025	10.4139	12.357	12.8662	12.2417	12.0551	11.1825	11.4144	10.1179	12.4542	11.3615	8.595	8.0887	8.4424	7.3727	9.3047	7.9584	6.9612	8.573	9.451	8.2371	18.738	19.2099	20.3068	19.4597	19.5674	17.0755	17.256	17.0564	19.5943
Gen39	59.1818	56.3002	58.4095	56.4518	57.1682	58.9244	56.7189	59.4047	58.7527	57.3656	15.5779	15.5314	23.8739	26.6358	38.3357	37.1409	14.9447	28.2092	21.8379	19.3111	11.8942	13.2445	11.7113	14.1248	11.9862	10.7059	12.7732	13.5199	13.2696	12.1801	7.0988	7.9153	8.3472	7.2266	6.8145	8.1125	7.9783	7.0302	6.8233	6.63	16.5886	15.5043	17.8121	19.4963	17.2671	17.2202	16.3546	18.4234	17.5753
Gen40	60.6548	58.9917	60.2182	60.8732	58.762	58.3938	59.2971	58.9572	58.8036	59.9414	10.6568	23.3429	10.2471	15.1873	26.839	14.4161	28.8756	21.041	19.7261	22.8378	11.2048	12.7224	12.7179	12.9688	14.4289	13.6197	13.3648	13.276	12.426	13.4897	8.3161	9.2155	7.9537	7.542	9.7434	6.9218	8.2675	7.1665	9.2719	6.6458	17.6165	19.0178	19.1423	17.9371	19.2285	17.9033	18.039	16.7453	16.9998
Gen41	58.0682	58.7247	59.4405	57.5855	60.0222	58.779	57.2808	58.7869	58.9731	58.6876	12.0693	27.5518	30.799	13.894	29.1589	30.3618	38.2039	17.1904	24.0292	34.4092	12.3738	10.0524	10.3649	12.3932	10.0416	11.1631	12.112	12.4402	10.9097	10.6041	7.7938	8.3615	8.9371	8.8581	7.7718	8.0504	8.0732	7.4166	8.9734	7.1886	18.8239	16.1273	17.6265	17.5305	15.0089	16.9632	17.3174	15.3826	15.9989
Gen42	57.841	61.0637	57.7403	60.4587	58.753	57.0682	59.6077	60.6814	60.1425	60.4495	14.5566	29.583	31.2583	36.0987	33.4315	17.7398	25.3846	13.7006	31.8172	20.7155	11.4664	15.5109	13.7026	12.3805	13.5747	12.237	12.5983	13.2786	10.8196	13.3602	7.8809	8.7743	8.4465	5.7983	9.523	8.5104	9.21	8.595	8.5179	8.7895	17.1392	18.4439	18.9689	16.998	16.6091	18.0814	16.3298	18.1541	19.2629
Gen43	57.0524	57.9267	56.0765	56.6636	58.3441	57.9529	57.0913	57.2527	57.5391	57.5344	33.2075	28.7941	13.0958	39.5546	37.0494	21.6496	16.8982	19.8255	17.2475	14.7874	14.3843	15.1448	13.4359	13.0301	13.0265	13.268	13.2102	13.4009	13.7667	13.664	7.0612	6.9401	9.149	8.4955	8.291	7.6963	8.0951	8.4964	8.0479	7.4461	20.4385	18.7989	20.6724	19.3286	18.5688	19.6594	18.8255	18.4347	19.4507
Gen44	59.0786	58.3855	58.4844	58.1504	57.7045	56.8116	57.7234	57.4917	57.889	57.8033	16.0861	22.9053	28.7045	21.6236	18.8894	22.1406	25.8543	31.5811	22.2959	25.5059	12.092	13.0303	12.8285	13.9383	13.0396	12.3721	12.2816	12.3581	12.0597	13.5846	6.8201	7.9628	9.5382	7.3411	6.2384	9.1927	7.1358	8.5884	7.8587	8.7362	18.8754	17.9934	17.2956	18.1445	18.7596	17.9728	18.1354	17.7611	19.8834
Gen45	55.2659	56.1815	56.5399	56.0929	57.7997	55.9436	55.1967	56.1164	56.9532	56.9032	17.0909	25.6262	20.3419	31.8022	50.6341	16.0718	13.5927	18.6164	44.3407	12.5248	13.6804	13.0303	11.5635	13.0939	12.9212	11.9556	13.1956	12.0272	12.6574	14.2422	8.4613	7.4022	7.7851	5.84	9.4252	7.7347	7.0397	7.9723	6.7922	8.2123	17.8424	19.4464	18.0989	17.2994	17.9702	18.6364	18.0532	18.7556	17.3822
Gen46	56.4948	57.1014	56.7111	55.8705	58.5863	57.6034	58.28	57.595	58.6403	57.027	18.4657	33.2338	23.8259	10.2443	19.4684	15.2187	17.4313	11.906	12.8631	18.0207	12.1936	10.8872	11.1894	11.3743	11.663	13.0566	12.3677	12.2602	12.8716	12.1852	7.9211	7.961	8.3472	9.3344	9.2186	8.1994	9.9362	9.3007	9.9326	9.2312	17.8543	19.1921	18.784	17.9015	18.7161	18.8297	19.2951	17.1406	18.0996
Gen47	58.0394	57.6563	58.4141	59.1545	60.5545	57.4218	59.3793	56.8567	57.7148	58.8231	15.4088	31.7844	29.9928	37.6724	33.1814	13.9769	15.5246	27.2093	33.9764	22.3962	12.0327	14.4089	12.1784	12.3329	13.7814	13.4747	11.3401	13.3873	12.0823	13.3359	8.3822	8.6483	7.9316	8.0608	7.1368	7.6627	8.9077	8.9086	8.8184	10.4231	18.9839	17.8809	18.2865	15.6779	17.0448	18.92	17.582	20.15	17.2652
Gen48	56.8348	57.4765	57.1771	56.4262	58.2453	56.9772	58.3771	58.7797	58.3665	58.5875	12.6109	22.7027	25.7619	19.9792	25.844	13.39	19.2194	13.0755	26.559	20.3852	10.5661	11.5425	11.156	11.9871	12.1159	12.2337	10.0827	11.6115	11.631	12.2938	5.6435	8.6228	6.873	6.7091	7.0894	7.8889	6.9102	5.9992	5.7336	7.2616	16.9943	17.5673	19.1487	18.2339	18.4123	17.8797	18.0504	17.324	16.8708
Gen49	57.387	56.9307	58.6894	57.2067	56.7836	56.9781	56.1392	57.4746	56.3602	56.3064	17.06	37.7707	31.4158	14.2849	32.2627	25.5151	21.6539	10.5573	11.0178	18.9496	14.8732	13.3774	11.6361	12.4438	14.6332	12.932	14.2058	13.5922	14.1007	12.7602	9.6146	9.7251	8.0075	10.2944	8.6978	8.4148	6.7273	9.8589	8.6909	7.1399	16.1571	15.7828	16.782	16.6735	17.9883	17.4392	16.0084	17.7401	16.2282
Gen50	57.5828	58.2568	57.189	57.2045	57.1426	56.1898	57.499	56.2903	55.9262	56.5024	29.9786	32.5698	25.3458	31.3168	29.1556	23.5223	87.1002	32.4874	25.9127	15.9902	10.7376	10.774	10.9458	12.1094	10.9722	10.579	11.7785	12.5757	11.5284	10.5454	6.5416	5.4096	8.5154	7.8002	7.0759	7.434	5.8404	8.7548	7.6028	8.8373	17.0681	17.7249	16.8364	16.1921	18.871	16.6832	16.3761	16.0417	17.2315
Gen51	57.4193	57.1231	57.6966	56.8515	55.554	58.5185	59.0471	55.9308	56.2614	58.7032	10.0472	20.4968	26.7273	36.0845	34.1458	32.864	12.066	20.143	29.1656	21.0103	13.6967	15.072	13.1648	12.8074	11.9481	13.9061	12.0084	12.0803	15.122	13.1206	8.8622	7.4468	7.0213	7.9914	6.8561	7.9368	9.8452	9.2281	7.4794	8.4871	16.4346	19.1816	18.003	18.143	17.7847	18.626	17.2459	18.1068	17.1643
Gen52	57.0229	58.1756	55.262	58.3861	54.8641	56.1508	58.3632	55.9902	56.2396	57.8353	31.5303	32.871	27.8967	21.6282	17.9437	12.1396	29.6954	30.7856	56.6921	37.4685	11.1608	12.4312	11.9392	12.0478	10.67	12.1712	10.6005	13.2266	10.7252	10.7755	11.0795	7.1684	8.3309	7.5635	8.5487	8.6711	8.738	7.0418	10.1896	10.7179	18.3521	18.9259	20.1446	17.8764	19.7463	19.3662	16.8082	19.4349	16.7623
Gen53	56.2888	57.4689	58.1034	56.4713	58.0699	58.332	57.0443	58.1596	56.7274	56.7799	35.3193	37.0818	28.2836	21.2052	38.8739	37.3936	22.4072	20.0849	13.6811	31.214	13.542	12.3713	13.4762	12.1544	13.1421	13.851	12.4065	11.181	11.6147	12.0894	8.3805	7.7191	7.5153	7.8966	8.0847	8.5351	9.0005	9.4202	6.3391	9.605	16.3429	17.4293	16.1659	18.8703	18.2079	16.928	16.4145	16.747	16.4094
Gen54	56.962	58.7782	57.8074	57.6859	58.5125	57.5736	57.3674	57.4042	57.6692	57.1691	16.5196	20.4659	39.0642	13.1377	33.6885	10.5344	15.1989	32.9573	11.6432	13.7339	11.7859	11.1532	11.2733	12.4999	10.8505	13.0496	11.632	11.869	12.4323	10.7546	7.704	9.0511	8.8682	7.0125	6.8635	8.705	7.9635	8.812	7.2126	10.0418	16.6043	18.1089	16.4236	16.8824	16.7894	15.7475	17.9559	17.4094	16.9644
Gen55	58.9113	58.5995	59.5218	59.9541	57.8551	58.6416	57.3555	58.2661	57.7435	57.6114	11.3102	21.6063	26.0636	17.5952	21.7174	16.9462	29.2189	19.8638	18.9643	12.6207	13.9357	12.7389	12.8873	13.6988	13.0603	12.9873	14.1078	13.2076	13.3434	13.8311	7.9476	7.675	6.7794	6.9704	8.8759	8.2232	9.9869	7.2644	7.6398	7.7373	18.795	21.4884	17.9411	17.4872	17.9615	18.9326	20.8388	20.7362	19.5466
Gen56	57.6842	56.422	58.2896	58.4717	57.1213	57.8567	58.3881	57.7657	57.7714	57.8603	33.602	13.218	27.149	19.0775	17.4182	12.3447	30.5583	41.3655	24.9221	21.7646	11.5792	12.9225	11.6745	13.1211	11.9767	10.1021	10.8746	12.224	13.0092	10.655	7.9355	8.4235	8.6466	7.6	7.7293	10.5961	7.6845	8.3843	9.2161	8.9087	15.1386	15.2218	15.7942	17.0607	18.6305	14.2898	16.065	15.9319	18.4715
Gen57	57.8295	57.9919	58.544	57.8163	58.2518	59.4003	58.7367	57.1369	57.9678	58.6787	33.5844	33.6295	22.5395	14.9022	26.2582	13.7897	26.647	19.6782	15.5402	11.3835	11.9176	11.8716	11.4197	12.8169	11.6093	11.9174	11.8821	13.5105	10.6733	11.0819	9.0382	9.2531	7.5207	7.8633	7.0222	8.2575	8.0197	7.866	8.3869	9.5983	17.6429	16.6555	17.1151	19.1113	17.6909	17.9728	17.663	19.4477	17.4032
Gen58	58.2776	59.7515	58.5335	59.2295	61.2007	58.4468	59.3256	59.4615	59.2863	58.3588	22.4004	19.0355	28.4616	25.2219	17.445	15.5069	13.8553	17.4918	24.0598	12.2403	11.844	13.1026	12.2832	13.2531	12.2648	12.0691	10.5139	12.4897	12.5151	12.2759	8.2194	8.5379	8.2356	6.203	8.0602	8.153	7.4148	7.4132	8.4465	8.816	17.0098	17.387	15.6626	17.2755	17.2719	18.3806	17.4011	18.2261	16.1831
Gen59	58.5938	59.4715	58.7075	57.1548	58.7108	59.3982	59.5058	57.2501	58.6965	59.2329	27.5371	23.5288	28.5928	35.7569	36.599	24.8574	15.7108	12.818	11.5188	10.4286	13.2813	12.0065	12.2926	13.9261	12.1461	11.7505	11.8535	14.1346	12.7109	12.7063	9.1014	7.3284	7.5011	5.8002	6.1227	9.1169	8.0966	7.9655	8.4594	6.0658	18.6049	20.1867	18.0286	17.1664	17.3731	20.0296	22.0477	19.6299	19.9294
Gen60	59.9033	58.4961	58.998	57.3696	59.7153	59.0281	58.3306	57.4713	57.9945	59.9315	10.8103	27.4205	10.0528	11.4835	19.5976	23.6753	16.5231	33.6877	30.1288	17.3048	9.4199	11.921	12.4521	10.9297	10.1149	9.1403	11.5053	9.7491	10.4044	12.2137	8.0245	8.2912	7.3487	8.4702	8.931	8.2049	8.3881	10.0627	9.9076	8.0417	17.7075	18.3746	17.302	19.7143	19.0308	18.5668	17.0285	18.4889	16.4137
[truncated: 11 more columns]
