# Supplementary material for: Application of Multiple Imputation for Missing Values in Three-Way Three-Mode Multi-Environment Trial Data
Source: PLoS One. 2015 Dec 21;10(12):e0144370. doi: 10.1371/journal.pone.0144370 (PMC4686903; doi:10.1371/journal.pone.0144370)
Supplement: S1 Datasets — This compressed file contains six directories for each of six datasets. A description of each text file is included in the corresponding directory. (ZIP) [file pone.0144370.s001.zip › S1_Datasets/Dataset4/Dataset4.xlsx]

## Sheet: data4
	L1	L2	L3	L4	L5	L6	L7	L8	L9	L10	L11	L12	L13	L14	L15	L1	L2	L3	L4	L5	L6	L7	L8	L9	L10	L11	L12	L13	L14	L15	L1	L2	L3	L4	L5	L6	L7	L8	L9	L10	L11	L12	L13	L14	L15	L1	L2	L3	L4
Gen1	96.8569	130.165	103.664	113.154	125.463	139.592	108.498	132.34	84.9331	86.6031	126.419	92.4262	100.412	63.6091	155.381	4.3294	5.7069	5.6449	4.2261	5.3851	6.4852	4.5214	6.0558	3.8019	4.071	5.7984	4.8263	4.9705	5.1231	5.6519	11.971	10.3956	12.5133	11.7011	11.0508	11.7623	8.7212	12.6474	13.4401	11.0827	11.594	12.1471	11.4404	11.4601	11.3695	7.3227	7.4522	8.0037	8.4321
Gen2	141.111	83.5107	102.626	130.754	111.504	99.2385	96.9299	110.397	91.7158	82.0673	122.57	125.734	109.175	80.6036	108.373	5.5329	5.7125	6.2453	6.6855	4.8299	6.409	3.5635	5.9006	6.3823	4.6235	6.2593	4.6938	4.8356	4.5928	5.6627	13.9503	11.8267	12.7648	15.2934	13.0926	12.8142	11.046	13.6255	13.5822	11.9537	13.1931	13.9127	14.0354	12.7908	13.1817	7.5	8.3956	8.8845	7.3955
Gen3	98.5269	115.394	141.435	116.103	112.793	82.1329	109.155	91.1575	84.7318	79.7299	96.2299	98.9254	72.8869	82.1317	84.7815	5.3343	5.591	6.5175	5.0773	5.1062	6.1091	6.2819	5.5284	6.1773	4.1168	7.0081	5.5201	6.0473	5.5852	5.6764	14.0374	11.5415	12.463	11.156	12.0327	13.6636	11.647	13.1628	12.4124	13.1279	14.257	13.002	12.8475	13.7037	11.3788	8.5244	9.5301	8.0361	8.6516
Gen4	124.622	76.4179	80.0767	140.741	89.8508	86.5711	118.104	136.512	109.119	125.028	84.0527	118.281	112.262	97.6832	98.7679	3.8183	3.9761	4.9828	5.1161	3.89	2.7166	5.2555	5.4972	2.7193	4.7107	6.1337	5.4295	4.9169	4.0042	6.3043	10.3105	11.9907	12.4168	11.3435	12.6487	10.6136	10.9479	11.8477	11.2125	12.0762	12.6113	13.1278	11.4065	12.897	12.7711	8.9706	10.1709	9.1109	6.3766
Gen5	98.6385	57.6577	83.1778	108.685	112.841	79.4125	77.4144	112.466	73.5341	88.2995	83.5437	124.886	118.637	108.013	91.3677	6.4031	4.9016	7.4463	5.708	6.5149	7.2161	6.5347	4.7855	5.1464	5.1865	5.338	4.9406	6.781	5.221	6.3231	13.309	13.2628	12.5355	12.5266	12.35	12.3669	12.532	12.7869	12.7916	12.5534	13.4561	13.5118	12.7793	11.7251	12.4874	7.0516	7.8591	8.2128	8.5832
Gen6	116.774	100.191	125.34	81.4451	80.9167	97.2354	99.9898	107.127	106.041	103.841	91.2446	61.9913	100.522	80.0092	120.218	5.3863	5.9687	4.6979	4.1919	3.7515	4.9072	4.7096	6.7311	4.8416	4.626	3.29	6.6028	4.4645	4.6702	6.3132	13.1718	13.1629	12.8711	11.7834	14.5431	12.3054	12.2584	12.3849	11.3696	12.5154	14.5891	14.1331	12.4805	14.0066	11.283	7.1505	8.0489	9.5402	7.5449
Gen7	81.4615	124.852	106.82	106.35	114.929	102.141	102.259	123.077	76.7633	99.7375	113.148	94.4071	95.0183	97.9824	105.382	5.8728	4.6104	6.6607	5.539	6.4245	5.6407	5.5238	5.4247	5.4005	5.6394	8.7809	5.8252	5.9024	5.4368	8.5232	13.7028	11.4748	12.5701	11.0173	13.1285	9.4606	11.5584	11.0357	11.6137	10.3636	11.033	11.9697	12.7689	12.0376	11.4962	7.9037	8.0153	8.5847	7.7022
Gen8	60.0333	101.96	97.269	90.7735	91.578	92.4383	54.3614	93.8203	108.251	89.7349	89.1345	114.312	69.7965	116.762	99.9381	5.8346	7.5426	7.5587	7.732	6.7365	5.0093	6.1469	7.2429	6.5429	7.9226	6.4533	7.1972	7.3468	8.2063	6.677	10.4991	10.3579	13.8616	11.1485	10.4676	9.0929	9.2892	8.4217	10.5391	10.6234	9.6886	10.5953	11.4612	8.7433	10.3875	8.145	6.5929	8.1889	8.0744
Gen9	76.5149	123.76	103.565	90.0634	90.4408	87.034	100.687	96.0553	91.4087	89.1942	96.6229	103.576	123.316	98.1989	119.728	6.9134	4.2661	3.0987	6.7888	6.009	5.7926	6.4978	6.4128	5.6847	6.7171	6.6643	5.994	5.519	4.155	4.1266	13.2163	11.4522	11.1828	13.0153	10.4778	14.1414	11.2043	9.9145	10.8595	11.7683	10.2116	10.5777	10.8676	11.7982	10.7896	9.3537	10.2066	8.6526	8.7593
Gen10	64.7654	81.68	99.4687	97.8788	85.7957	106.255	106.173	69.1524	104.38	107.634	94.1937	92.6027	102.677	101.347	95.7349	4.5144	5.147	3.4933	3.62	3.5258	3.0392	4.5117	5.0356	4.0277	5.129	3.5972	4.3682	3.46	4.4703	4.1121	12.634	13.5458	14.042	11.4196	12.5287	14.2072	13.2254	11.8861	13.5716	13.7635	12.4809	13.4001	13.2191	12.4926	13.7541	8.815	7.8751	8.9079	8.3403
Gen11	100.484	127.364	123.062	115.536	100.244	98.8045	121.29	114.111	119.015	143.029	133.198	111.606	124.888	129.578	138.874	7.3805	5.7839	8.0421	6.803	5.4917	4.9962	5.918	6.2542	6.3642	7.157	7.0407	3.8635	6.0644	5.8378	5.2166	13.278	13.4414	14.6071	13.1133	14.5785	12.3112	12.2548	14.2226	13.561	14.788	12.5563	12.3975	14.7992	13.3632	14.3152	8.4804	8.1303	9.9858	6.9765
Gen12	99.3692	124.58	79.2193	83.9825	118.906	110.018	97.8113	103.83	117.141	83.3549	117.672	76.6793	105.989	96.8765	74.1606	4.6629	3.1209	4.8067	4.6071	3.3023	3.4545	4.5936	4.1012	4.3481	4.2253	3.5664	4.1318	2.3994	3.7805	1.9413	12.0194	12.6106	10.8689	12.6909	12.0137	12.2727	12.2187	12.369	11.3094	12.2633	11.9922	11.4264	11.1454	12.2226	12.909	8.0183	8.8188	7.9869	7.5926
Gen13	95.2678	109.749	109.052	121.781	123.873	131.006	98.6185	88.7469	141.819	90.3313	114.763	108.498	108.916	124.809	106.04	5.4285	4.5892	3.7709	5.1361	4.3974	5.214	3.8952	4.9157	5.2349	6.3965	5.5714	5.0043	2.9239	3.9242	2.664	12.7121	10.4409	14.672	11.9816	11.1885	11.4218	14.6675	11.0206	11.5254	12.618	10.3094	12.3316	12.7421	11.0362	12.8205	8.8022	8.631	8.1545	8.5216
Gen14	92.8475	69.5385	92.6744	81.1984	85.816	101.031	130.969	75.869	103.032	96.1508	71.7549	64.051	104.087	88.6953	73.3445	4.7676	3.7402	4.1898	6.0701	7.2837	5.1152	3.5954	4.4949	3.8438	4.3407	4.6674	4.5057	4.4023	4.0582	4.0055	14.0619	12.7116	13.3286	12.5914	12.3673	13.8656	12.394	12.2669	12.732	11.9594	14.6444	14.6936	11.7183	12.3454	12.3412	5.846	8.652	11.8866	7.9902
Gen15	119.977	110.041	101.966	127.76	96.8427	100.179	92.2732	134.64	112.35	142.713	124.983	103.848	117.784	123.408	148.036	4.1045	3.7445	4.0993	3.6854	2.8768	3.8127	4.0211	3.8957	4.3252	4.4465	3.5264	2.983	5.2235	2.2036	2.2561	11.7256	11.1736	10.0963	13.7635	11.9116	10.1783	12.907	13.2359	13.2211	11.1521	10.4973	13.6733	13.1406	10.9622	13.3809	9.4011	6.5454	8.8594	8.7075
Gen16	79.8042	107.078	132.037	100.676	130.462	83.9002	88.6065	80.3847	99.5185	90.0688	99.7555	99.8481	115.48	126.379	79.9604	5.3985	5.5215	3.6019	3.0547	6.1574	3.9881	5.0956	4.2372	6.6033	4.0332	4.7993	7.2533	5.7854	5.1553	3.3452	13.8732	13.4954	13.4091	11.6141	12.7051	12.1196	12.9545	13.8562	11.6257	12.8174	11.9947	13.6408	13.1559	12.3013	14.34	10.0131	9.6893	6.6195	10.3123
Gen17	112.995	110.127	96.7565	91.2054	125.966	98.4625	80.413	100.565	105.519	117.092	91.6679	110.902	104.17	109.691	114.74	7.6099	6.2175	6.9396	6.8408	7.045	4.3622	4.7753	6.1237	4.8352	5.2943	4.8807	6.4463	6.0951	7.2742	5.3464	12.3397	14.4241	14.6551	12.7074	12.6427	11.8874	13.2718	12.2049	11.5407	14.191	14.0235	13.1101	13.6217	11.2777	12.2179	7.9931	8.2834	8.5236	8.9267
Gen18	84.8988	82.3475	60.1179	87.9235	113.576	83.09	67.0352	105.578	131.743	90.6946	84.1757	98.194	123.33	103.958	90.6569	4.2556	4.4379	4.9294	3.4155	4.7141	4.1201	4.1836	5.0698	5.8828	3.9356	5.1383	5.3048	5.1729	4.9319	5.6863	12.7166	12.6761	13.8225	14.1949	12.9666	12.4571	12.2342	12.7893	12.9219	13.612	11.5349	13.0675	12.8855	13.6638	11.9399	5.6207	9.0786	8.4806	7.9493
Gen19	105.029	85.147	115.713	115.964	122.908	109.692	57.4089	101.895	93.1311	117.446	110.02	94.2256	91.9166	128.612	116.567	5.7338	4.6719	6.3633	3.695	4.5337	4.3919	4.6377	3.8082	4.5663	3.5625	4.7003	3.8466	4.8433	3.3331	4.33	13.9968	12.4788	11.4465	12.2171	10.7962	13.5635	11.7705	12.9255	13.5373	13.311	10.3924	12.3213	12.3623	12.6851	12.5548	8.0508	9.015	7.7452	9.5062
Gen20	141.363	113.655	104.313	101.524	65.6246	99.9309	115.962	81.0349	104.093	99.083	107.107	128.585	89.2057	100.034	116.436	2.7872	5.733	4.4701	4.2323	6.0631	3.9885	3.6565	4.7417	6.0882	4.5789	5.0467	5.3606	5.3283	4.7336	8.2507	12.8694	13.5146	12.1969	13.6292	12.4422	11.7109	11.0907	12.1315	13.9849	11.5988	11.2556	14.6045	10.8137	11.6108	11.5516	7.6918	8.6528	8.7547	8.5336
Gen21	92.2131	104.752	92.0223	72.5888	91.1895	85.5502	119.266	119.906	98.3428	90.2282	124.89	88.611	111.043	104.178	86.8936	3.1791	4.9044	5.8894	5.0026	7.5488	5.1081	6.3257	6.8134	5.0509	5.8755	3.8855	6.1969	6.4634	4.7708	5.7356	12.4567	13.1754	13.1341	12.2199	12.0418	11.3493	12.3666	12.8947	12.773	13.6188	12.4096	13.4383	11.7039	12.0474	12.3274	8.192	7.5383	7.3621	8.504
Gen22	96.8634	97.1393	101.976	145.845	79.1725	129.501	111.335	95.3127	91.9231	123.811	132.046	129.035	76.3329	104.585	99.0905	4.4544	3.6161	6.9055	4.3775	5.2958	3.3295	4.6786	5.2711	4.6594	4.8357	2.979	3.3815	4.1183	5.3327	4.8193	12.6647	12.3666	11.4182	13.0612	12.7125	11.9653	10.8216	12.928	12.1878	12.5071	12.9805	12.2272	11.9491	11.3147	13.6708	7.9942	6.7586	8.1445	6.9477
Gen23	82.4473	98.7193	111.17	120.93	137.704	93.5154	125.07	109.019	111.753	109.733	138.784	118.477	82.6944	130.722	94.649	4.9059	3.6981	4.5742	3.3096	4.1449	3.0736	4.3545	2.1709	5.6392	6.0926	5.6169	3.3272	2.6095	4.5339	3.457	10.402	12.7788	12.5491	12.4804	14.2644	11.9453	11.2008	12.2357	12.7746	12.0546	12.0624	12.4636	12.9662	12.0029	13.4278	9.4719	8.8773	7.4568	7.564
Gen24	86.3938	97.2578	109.312	70.4524	91.9161	106.287	128.441	123.522	106.457	106.403	93.0019	110.286	88.7395	108.945	101.249	4.6663	4.5831	4.9524	4.2483	6.3575	4.2725	5.5274	5.6625	5.2025	5.3078	4.6482	5.6274	5.1266	5.1568	4.4455	13.0899	14.765	14.4971	13.5109	12.7051	11.1147	12.2611	14.2043	13.5907	12.6967	11.8711	12.723	12.9702	12.9151	13.3478	8.1194	9.017	8.7902	8.2693
Gen25	116.392	100.17	118.547	95.0537	95.4591	98.7294	92.9368	90.9493	100.851	100.703	125.043	131.058	82.6467	101.281	115.734	5.7583	6.0058	4.6368	5.4713	6.6229	6.45	3.6979	7.3119	3.6545	4.7888	6.4203	5.5056	5.2685	6.0073	6.3238	14.1038	10.5272	13.6254	12.4075	13.441	13.321	10.932	14.0528	13.3131	12.9081	12.567	13.859	14.9871	13.5146	11.2648	8.4198	7.0644	9.2306	8.3354
Gen26	92.7473	128.967	86.8759	89.823	98.1821	96.4714	84.6023	110.644	112.463	95.4654	89.0262	91.2923	86.9225	105.872	102.196	3.0916	2.6817	3.9454	6.1496	4.8907	3.3881	5.5026	3.6674	5.5735	5.2459	3.9054	4.6343	5.3356	4.144	2.6355	11.6485	11.6881	10.7319	11.143	11.3639	12.9792	11.9296	12.2642	12.4724	11.8315	11.1019	11.8192	13.4302	12.5047	12.5405	8.1596	8.5893	7.7274	6.0452
Gen27	77.1742	107.736	98.6059	103.099	86.9822	82.1048	98.1743	100.764	131.653	116.955	101.135	65.8932	66.2862	145.243	117.48	2.3206	4.6267	6.2672	4.6923	5.7063	5.9263	5.1201	4.9414	3.222	3.7584	3.5046	4.3156	4.7673	3.4468	5.3872	12.5488	13.0939	11.867	12.0677	10.8323	10.8277	12.7421	13.4684	13.3168	12.8878	13.4448	12.4034	14.8015	12.3731	13.6107	4.8417	7.255	7.9354	7.6206
Gen28	93.3204	86.5399	105.207	120.829	120.08	114.608	130.422	105.928	90.1993	77.7424	81.9831	110.43	122.986	95.3788	107.431	5.6386	3.8968	5.1074	5.2358	7.1179	6.362	6.7053	4.0483	5.3796	5.5212	4.8141	5.738	5.6643	6.2802	4.7009	12.7654	14.1758	13.839	13.5221	12.725	14.3942	11.9258	14.1936	12.6358	13.4732	14.0682	12.0895	13.6746	15.9753	13.813	9.4297	10.0739	8.1117	9.1614
Gen29	111.952	80.8012	74.0595	68.2408	101.855	112.966	93.1148	74.9528	118.324	77.5384	36.7431	120.783	91.6836	124.329	88.7363	6.4787	6.8506	5.1389	6.1587	4.6022	4.6635	7.7191	6.8399	7.9358	6.4831	6.2546	6.9858	7.562	5.1852	7.8836	14.0768	11.6398	12.8387	12.7766	12.1279	12.1968	12.4802	11.3147	11.7409	12.0222	12.3193	10.8325	12.6319	13.1863	12.731	8.858	6.5137	7.2672	8.5493
Gen30	136.172	141.176	100.604	116.861	118.846	97.2802	131.729	126.955	100.3	115.543	101.451	125.038	113.785	118.497	125.818	3.8494	5.8347	4.9443	4.2461	4.2834	5.8063	4.7224	3.8416	5.1293	3.3468	5.8998	5.8538	6.1936	3.7728	4.8954	13.5292	12.1237	12.3863	11.9713	14.1398	11.7328	14.9857	13.8524	12.8437	12.2116	12.4503	13.9223	13.4397	14.1825	11.4927	8.2957	8.7608	7.6296	8.6926
Gen31	104.521	99.0691	85.042	115.746	108.548	72.8874	103.447	72.8468	48.8279	88.2181	60.7456	125.262	90.7599	82.1454	95.2455	7.5566	4.0748	4.4244	3.611	2.5327	5.6546	4.2915	5.5054	4.027	5.7438	5.5414	5.3105	3.832	5.959	5.4927	11.751	10.2554	11.1234	13.5351	13.1453	11.9368	12.0396	9.8651	12.6961	11.8192	12.9505	12.8466	12.071	13.0272	12.9925	8.6666	7.5557	10.6036	8.3544
Gen32	74.1382	97.3689	80.2029	110.484	87.3813	66.9646	56.7612	97.9624	86.4006	82.8736	95.2546	80.7973	88.1399	99.1883	79.0367	6.2355	7.8832	5.9011	6.8821	6.4129	7.3441	6.7385	7.048	6.304	4.865	5.9752	7.2353	6.9165	5.7587	7.044	12.6888	11.6233	12.6426	11.2619	14.086	12.8309	11.8046	11.7379	11.076	11.7667	11.109	13.4806	11.5174	12.3483	13.1564	8.4173	7.7869	8.0599	7.6919
Gen33	107.694	103.301	85.8122	99.5994	107.053	132.384	136.88	101.48	117.589	102.797	99.6364	105.084	87.6218	68.6959	80.9501	5.2776	6.3566	6.2669	5.5379	8.0872	4.6474	6.8632	6.3834	7.2427	6.7115	4.5568	6.8265	5.167	7.0014	6.1824	11.4368	11.3589	13.3197	12.5695	11.4955	12.1705	14.249	14.3003	14.2106	12.6051	12.8642	12.5673	13.6697	13.7874	13.2064	8.0931	7.1949	7.1749	6.2223
Gen34	65.9372	78.1617	119.201	119.09	108.515	107.707	89.1613	92.529	78.3375	90.7697	89.8851	126.118	139.935	112.591	100.981	3.341	4.9809	6.7698	4.5573	5.8911	5.9091	6.3046	4.5314	6.698	4.5929	7.1672	6.3027	5.1114	5.205	4.5045	15.3052	14.2132	13.0874	12.5875	14.3071	12.5983	14.3866	14.4974	14.9749	14.551	15.7242	13.625	12.7384	13.5697	13.4094	9.0406	7.2209	7.3482	7.3439
Gen35	99.191	70.3691	83.2108	98.2405	74.6829	85.7416	95.957	103.672	81.0139	111.344	124.647	87.3952	123.155	94.2437	70.2953	5.8896	7.5772	7.4317	6.0361	8.3955	9.0174	6.9231	5.7787	7.56	7.8346	8.2579	6.0261	7.5546	6.3821	6.7875	12.8361	11.8102	11.8156	12.1953	13.4543	13.3318	11.8894	14.0215	11.6999	13.1605	12.7292	14.4033	13.3203	12.6917	11.1682	8.6032	8.0641	9.8598	7.4056
Gen36	106.514	144.783	120.03	105.715	134.556	98.222	141.228	51.5431	116.972	89.1502	116.841	110.839	111.794	95.3908	106.265	5.5457	4.2612	4.58	6.2299	5.5419	5.4809	5.7098	6.568	5.935	4.5568	5.8112	4.8381	3.9862	4.8551	4.3287	12.5589	13.0031	12.004	13.3991	14.4269	12.4534	11.7529	12.7818	12.4938	11.5352	12.4788	13.6939	12.2047	12.0911	14.4648	7.3423	7.12	7.6557	9.668
Gen37	107.086	121.08	69.3336	116.65	58.8005	81.5771	98.5267	95.7635	61.9181	46.6425	97.7064	100.26	70.0567	89.6092	79.0279	4.2753	2.9447	3.6924	2.0928	2.2715	2.8558	3.9757	2.9119	4.528	3.0671	1.2876	3.8142	2.7067	3.5716	5.6552	13.1505	11.3588	13.4016	13.0883	13.0794	10.6152	13.5822	11.2444	13.4004	13.5797	12.6053	12.9523	10.2798	12.8208	13.2692	7.7474	6.9802	8.0236	8.4642
Gen38	112.053	96.3661	102.548	104.959	117.885	114.494	100.139	136.413	138.171	137.742	137.554	149.163	108.638	91.8859	111.994	3.776	2.9686	3.7111	4.2852	3.8715	4.8863	2.4306	3.2545	3.9301	4.3674	4.3773	6.8209	5.1936	5.5971	3.0095	12.9497	13.0571	14.2293	13.6297	13.2203	12.5628	12.8559	11.3659	12.6456	12.803	15.4404	13.3108	13.0446	12.8356	12.9527	7.2109	9.4504	8.0999	7.252
Gen39	130.547	81.0962	98.1222	129.549	121.142	91.6209	115.414	129.384	93.6367	96.1641	105.891	101.198	113.79	137.199	116.212	4.1427	4.0034	5.0841	4.5359	5.1576	4.7479	5.418	4.0796	5.637	4.6823	4.6166	2.8945	5.6002	2.913	4.813	13.4593	12.2194	12.8163	13.2018	13.6757	13.8896	13.0292	12.2316	11.5703	12.6349	13.3583	14.4621	14.0782	12.5308	13.2042	9.3609	10.0626	8.48	8.0767
Gen40	53.9708	91.9219	105.523	113.556	86.9697	102.16	116.4	130.233	110.388	113.962	104.97	147.914	91.8635	85.178	99.9477	5.1761	5.1768	6.1735	5.2655	4.2379	6.7131	5.0105	6.4726	4.9694	6.0641	5.5426	5.4769	6.0328	5.1047	2.8114	14.1425	10.9404	13.9203	10.6957	12.0107	12.2136	11.5304	11.181	11.9511	14.9203	11.82	10.3126	12.3746	13.3209	11.9906	8.9122	7.8191	7.0773	7.9538
Gen41	122.457	82.8146	131.386	79.4293	105.005	105.733	105.47	98.1047	65.7551	99.9136	94.3029	124.488	104.856	112.609	114.262	9.9291	6.9872	5.8674	6.0327	8.8967	7.1686	5.7629	6.6357	6.6327	7.985	8.4152	8.1887	5.6439	5.7062	6.0852	13.4758	12.4169	10.5978	13.3576	13.4131	12.3535	12.1709	11.3289	12.0894	12.8411	12.855	13.7272	13.7141	11.6321	13.028	8.4278	7.0511	6.9303	8.7358
Gen42	107.382	92.0396	97.8875	98.9885	110.706	90.3456	93.9954	119.195	122.226	77.4825	72.0255	85.1225	73.6158	95.6162	75.811	3.5415	5.9716	4.0325	3.4713	4.9967	2.5004	4.2043	1.9034	4.0569	3.845	4.5834	5.4521	4.6037	4.1107	4.8388	13.5418	11.1506	11.5213	13.004	12.768	10.9106	11.0848	10.7875	12.5014	13.4078	11.1423	13.2823	12.2118	13.9565	10.3831	7.4396	9.2594	7.8011	7.5584
Gen43	135.903	90.5855	101.524	93.1603	82.9185	92.9607	80.2526	72.8863	75.3833	73.5448	96.3555	88.0531	113.162	101.5	132.028	5.095	6.2643	4.912	5.7564	3.8786	4.2912	2.7606	4.8261	3.8667	4.6067	4.2178	4.7208	5.9067	5.4241	4.7307	13.2504	13.5284	11.7037	12.62	13.6909	12.8903	14.046	14.2604	13.5301	13.8683	13.0333	13.291	14.689	13.393	12.0058	8.4617	7.2641	7.9476	8.403
Gen44	80.4465	74.4893	79.4848	103.694	88.2054	122.821	114.675	120.159	107.622	99.3078	79.4499	98.2329	87.9405	123.387	89.3336	3.8359	4.7447	4.7027	3.8784	4.4707	4.2013	5.2487	5.0339	6.1295	5.2748	4.9667	4.4514	5.472	3.7258	5.8484	12.0476	12.2218	12.4123	13.0016	12.6685	13.713	13.6106	12.2666	12.6058	13.6867	13.6817	13.7154	11.7487	14.2463	12.937	7.0847	7.4707	9.0894	6.2312
Gen45	91.034	155.545	117.795	100.835	109.585	124.728	105.304	133.545	116.339	118.909	127.085	127.293	131.985	110.135	115.556	4.4793	5.3865	4.4162	7.1825	6.1922	4.4826	6.1655	7.0864	5.9668	5.5839	5.3322	7.0184	3.7862	5.4209	5.4703	11.6222	11.2608	10.8929	12.6194	12.3808	10.6713	11.7283	11.673	12.4894	11.7004	12.3495	13.2332	12.4839	10.7544	11.6508	9.4039	9.3616	9.2128	6.5262
Gen46	97.8886	90.2747	81.0145	127.186	131.932	106.447	90.5157	112.24	119.172	112.253	71.6858	117.312	103.477	84.9759	119.905	3.4399	4.8361	7.5984	5.3364	6.1458	6.0757	7.3811	5.1647	5.7805	6.7173	6.102	5.2971	5.1843	4.3388	5.086	11.821	12.1621	14.4255	13.6238	11.1792	11.8899	13.0786	12.756	13.7624	11.4407	12.5227	12.9934	14.3821	11.5043	14.2666	8.3912	9.1779	7.7703	7.5571
Gen47	120.425	99.1636	102.247	81.5475	118.67	109.033	94.6675	114.642	105.756	87.6904	82.3148	67.5196	87.9907	99.933	73.0236	2.9524	3.994	6.1057	2.5429	4.2489	3.992	4.0134	2.8728	2.4218	3.5228	1.5689	4.0165	4.5537	2.504	4.6987	12.634	11.2634	12.1298	12.1095	11.1451	10.6882	9.3792	11.023	12.6083	11.8034	11.6798	10	13.3333	11.4989	10.564	7.0381	6.746	7.7131	6.6629
Gen48	56.3578	90.5249	114.112	97.3247	122.598	67.1359	107.64	113.027	115.317	112.746	64.8327	103.091	90.3827	105.796	114.239	4.6939	3.8981	5.0121	3.8833	4.3614	3.3351	6.3431	3.7146	4.0283	5.203	5.2861	4.4468	5.1511	5.3017	4.6848	11.5561	11.8735	13.2134	11.8746	12.9712	12.8406	11.8429	12.3965	10.9676	10.9149	11.635	11.526	13.3126	11.6614	12.9922	7.9666	7.5529	8.6204	7.1364
Gen49	133.964	86.3091	83.4293	84.1359	120.162	122.113	129.97	84.4207	107.469	64.6911	112.045	96.8756	107.867	112.364	104.935	3.565	4.9612	3.6826	2.3483	5.2757	5.1323	4.3224	4.4545	4.5395	3.9438	4.3787	3.9654	3.3112	2.9136	3.8904	12.729	11.915	12.3054	12.0465	10.9128	13.9144	14.8297	14.5733	12.8362	14.1776	13.0167	13.7581	13.9347	12.4949	12.9559	7.0027	8.4755	6.707	8.022
Gen50	69.8434	106.376	90.1574	128.295	108.247	86.7769	110.763	78.104	116.433	106.908	145.926	88.4002	91.7956	74.0758	108.773	5.1071	5.0353	4.9484	4.5834	5.2936	4.4089	5.1738	3.7202	3.4611	5.9678	3.3719	5.247	6.8757	5.2906	5.5906	9.9271	12.5056	10.5077	11.3906	10.8133	9.9418	11.3769	11.9591	11.2545	11.6756	10.3668	11.1146	10.5116	11.7747	10.9272	7.9376	8.8951	8.9511	7.9296
Gen51	166.036	107.084	129.201	101.887	91.8407	134.166	110.293	152.409	125.734	116.461	119.066	106.727	113.485	80.5855	127.35	3.3388	5.7086	6.4725	4.2735	5.0751	4.2484	5.5663	3.9078	3.7813	4.9699	4.8225	4.3879	5.1713	4.5346	6.1498	11.6106	12.8942	11.0746	12.7299	11.9286	15.3401	10.1885	13.15	13.3189	13.4643	11.7673	12.1839	13.2144	12.8303	11.5902	8.6417	8.6334	8.468	5.1236
Gen52	92.1063	97.6925	81.5394	100.641	92.0743	95.8658	75.2036	97.3805	100.567	111.928	114.145	91.6458	95.1905	56.7047	85.42	6.9836	7.128	4.9328	7.349	7.6509	6.0694	5.8881	5.7621	4.2012	5.1721	5.4591	5.8002	4.0171	6.3038	4.4734	13.5355	12.2679	13.3235	12.0879	13.6406	12.5476	10.9694	11.3287	11.4189	10.76	12.1612	12.9896	12.9567	11.8691	13.7965	8.4997	6.9384	7.6319	9.323
Gen53	102.425	111.496	64.8868	113.257	92.3441	69.6663	104.22	111.217	87.9436	50.1975	85.1643	109.214	76.2156	95.3001	117.722	4.4109	4.9929	4.9074	5.2588	4.818	5.7016	4.629	5.6831	3.8751	3.8589	5.7751	4.4992	6.5543	4.7626	5.7053	13.4737	14.9281	13.5028	14.3977	12.5729	12.5105	12.9248	12.5908	11.0884	13.0125	12.4916	10.8871	12.5989	10.754	13.8251	8.7889	7.7231	7.3214	8.4746
Gen54	120.892	91.1001	88.2295	100.55	93.4547	89.0438	92.8638	83.4656	98.6317	99.3928	95.7177	121.924	106.372	101.853	77.238	5.6773	4.4641	6.6973	6.6093	5.8584	5.7642	5.849	5.1891	5.9271	6.1904	5.149	5.1557	6.4576	5.0883	4.2135	13.6518	11.7629	10.3275	11.5266	11.9645	12.262	13.1898	12.9958	12.6516	12.5673	11.6353	11.5634	13.4952	13.0479	12.7359	6.9761	9.1119	7.6736	7.2566
Gen55	106.256	108.225	88.5469	134.856	139.16	120.249	108.156	118.632	114.595	113.799	116.668	144.51	99.0066	128.859	130.517	5.7085	5.1738	3.4158	3.4287	4.2538	5.5413	3.852	3.5038	4.8314	3.7133	4.9145	4.8927	4.4687	4.6589	4.6942	12.8387	12.2391	14.0302	12.6287	12.1889	11.5581	12.1276	11.6307	11.8726	11.2022	12.3311	12.5919	11.8096	10.6677	12.7129	7.5446	7.5836	7.8299	6.9301
Gen56	48.5981	88.6662	97.9023	75.8085	119.658	111.99	87.9806	100.848	107.217	118.995	93.4906	111.421	98.4873	113.376	116.627	6.3982	7.6916	7.1629	6.8722	5.9499	5.4047	5.7015	6.4956	5.8319	5.2898	6.1074	7.0284	5.7765	4.7337	5.2095	12.1844	9.9688	9.9322	12.3416	11.2553	11.8129	11.0625	11.1716	10.9768	11.5627	10.768	13.5124	12.3236	10.6426	10.5497	8.471	8.8792	8.8072	8.4576
Gen57	80.7308	99.7542	114.879	101.787	110.733	139.122	74.7704	107.01	90.0896	133.397	133.933	115.044	124.67	123.06	113.238	3.0235	3.3893	2.0879	0.7587	1.8053	0.7837	3.1067	3.1851	3.8419	4.1943	1.865	2.3116	2.913	2.6109	1.4487	12.0065	13.9936	12.8512	13.7867	14.8598	13.0314	13.9957	13.8751	13.7121	13.4188	13.122	14.9376	14.0197	12.984	14.054	6.9213	8.9447	9.746	9.6736
Gen58	102.061	149.561	123.059	141.337	90.1789	118.408	82.5061	128.062	122.995	95.7467	129.689	129.486	84.6934	118.504	115.906	2.8136	0.8355	3.5635	3.1004	2.5896	3.4842	2.8676	3.3422	4.1675	4.1306	3.0561	3.9432	2.1273	1.6334	4.0139	13.3988	13.3424	10.6204	11.9153	10.7921	12.015	12.7226	11.2102	12.8556	12.2228	13.1824	12.0604	11.7583	12.6649	12.0628	8.7411	8.0659	8.1142	7.143
Gen59	124.706	79.2415	123.587	91.897	107.582	91.9757	91.973	72.1998	110.221	131.713	129.691	144.064	109.403	106.959	110.297	3.9055	4.1343	3.5912	4.6752	4.1889	3.9215	3.0647	4.1182	5.0411	3.8289	3.0644	4.1133	4.1272	3.7777	5.0925	10.9729	12.0884	12.8389	11.2183	11.1845	13.1455	13.1272	12.5159	11.6471	12.3195	11.6356	11.9237	13.1149	13.4653	11.9857	8.4402	7.5311	9.2475	8.2466
Gen60	91.5621	121.997	74.8219	93.5925	115.726	90.2223	77.8995	106.742	108.633	85.9647	94.2812	84.6974	76.8072	74.4793	101.291	4.9752	6.9384	2.8177	7.3368	5.2842	6.1658	5.1059	8.614	4.1124	5.1589	5.1152	8.4916	7.3379	5.878	5.8049	10.4749	8.8055	9.7955	10.1891	9.9386	11.2124	9.6296	11.3681	11.0089	11.9202	10.5797	9.6469	10.269	11.958	10.1272	10.0051	8.664	7.4014	7.8172
Gen61	116.275	123.32	65.2395	87.1579	87.2224	116.984	91.1194	94.8717	107.515	96.7971	96.8225	109.25	72.6605	72.5162	120.74	3.0806	3.4447	4.8815	4.0103	4.7782	5.8164	3.8216	3.7034	4.0489	4.27	5.1193	6.4275	5.2732	3.4237	4.7582	13.0981	14.3622	12.4586	12.1077	11.1768	12.7371	13.8287	14.469	11.9406	13.2806	13.589	12.7241	12.5476	13.3678	12.5466	8.4722	7.8579	7.856	8.7637
Gen62	109.642	96.188	110.164	93.3075	137.396	85.4541	86.3665	102.744	108.318	94.0697	103.04	105.835	93.8461	93.2456	109.953	3.2495	3.0242	5.5306	4.3328	5.0956	4.2501	6.445	5.7635	4.6928	4.8045	5.6989	5.27	5.8082	6.3832	6.4243	12.546	10.5289	11	11.2849	13.0956	11.238	10.3467	11.7245	10.7808	12.6022	11.8873	11.3397	10.3958	11.5397	10.6179	9.821	8.4108	8.2153	8.189
Gen63	96.4894	90.7505	82.6642	81.0255	89.873	100.652	96.9997	97.8363	95.0983	99.761	71.4855	138.375	100.606	86.8721	100.495	4.6729	5.0003	7.0507	5.9505	5.8459	2.5661	5.8486	4.7689	3.61	5.8678	5.2599	5.2032	5.1879	5.7669	4.4457	12.6858	13.2594	12.1068	11.5237	12.0708	11.0149	13.5115	11.4983	13.146	11.4948	12.6934	13.244	12.9849	12.9716	13.721	6.5988	8.8898	9.0396	8.2857
Gen64	88.075	97.3665	78.0201	111.541	86.6406	114.596	119.309	80.661	90.2188	105.084	88.086	88.8379	101.457	103.929	107.464	4.9213	4.0312	4.1042	4.8351	5.4442	4.6638	3.7527	4.6297	3.3148	5.2093	3.8731	5.1407	4.4011	3.5896	3.6576	13.5289	12.0892	9.8959	13.7869	14.0499	10.5154	11.2988	12.3763	13.1738	14.5534	12.9318	12.3474	12.7775	13.0912	12.3596	8.3603	7.7701	10.604	6.4472
Gen65	82.4511	89.7048	96.0782	141.76	124.939	114.261	93.8565	115.085	124.656	110.657	124.984	80.4887	107.835	104.749	122.052	5.7537	4.8146	4.1813	6.7061	5.3663	4.2085	4.3408	6.3985	5.4295	5.5469	5.0651	4.7993	5.7798	4.9416	5.2223	13.2598	13.418	14.2349	12.674	14.0448	14.8105	13.2141	12.9744	12.2617	12.1672	12.8357	14.7889	13.8713	14.6733	13.576	8.4086	7.6475	8.7597	7.3661
Gen66	111.014	81.6434	87.7198	88.125	104.661	74.9059	117.105	66.1571	115.119	130.029	58.5772	59.1499	66.5107	104.697	111.585	6.9673	5.1868	4.3411	5.6202	4.1386	4.026	3.4424	4.2849	3.966	5.3252	3.1962	4.1007	4.1416	6.5652	4.6372	10.691	12.1642	10.6775	11.0405	9.9151	11.4556	11.4085	11.6382	9.5982	13.0881	10.0865	11.4367	11.0401	9.7763	9.9932	9.022	8.3406	6.7511	8.4199
Gen67	136.764	107.879	115.766	102.115	146.667	82.0104	100.619	135.041	104.987	80.9662	106.351	171.707	139.326	89.9028	134.143	6.3457	7.21	3.7153	4.2853	6.7165	4.7014	7.8527	5.009	6.6283	5.4217	4.1863	7.8496	5.5376	4.7579	6.3802	13.6644	13.4774	12.2151	13.2815	13.1504	10.8295	11.8953	14.9434	12.564	12.7136	14.6707	12.8349	13.708	14.9202	12.8377	7.7129	6.7204	7.494	10.1296
Gen68	111.143	115.512	102.417	104.061	115.027	67.8463	108.712	97.8144	106.329	109.146	81.857	80.4849	117.352	126.257	78.0037	7.8277	8.0214	8.3648	6.2159	6.1707	6.0652	6.1583	6.3283	7.9268	6.5414	7.274	8.128	7.5599	5.508	5.9662	13.1574	11.5448	11.8542	13.3328	11.2753	11.2878	10.4018	13.1463	13.5656	12.1867	13.0926	12.651	11.3388	12.1633	11.4701	7.9337	8.4312	8.4792	7.5766
Gen69	136.659	131.385	116.704	118.887	117.853	91.4429	123.991	73.2946	107.624	133.425	111.156	128.011	129.35	115.004	103.94	6.2875	5.6998	7.2129	7.8239	6.9959	6.6693	4.8561	4.4757	6.6972	4.9037	6.767	7.2584	5.0762	4.4565	6.0489	12.3453	10.5482	12.3739	11.3861	10.242	13.4787	11.1866	10.5896	14.1701	10.1947	12.7267	10.4248	12.4572	11.6019	9.8971	6.7495	9.5903	8.2212	7.1636
Gen70	80.6891	105.309	69.9364	96.2191	73.6583	97.9078	81.9013	84.5564	102.613	89.0046	69.7889	70.7799	80.5844	79.9331	93.7518	5.9148	3.4815	3.3914	4.3398	5.05	4.5074	2.9018	5.1235	3.881	3.9273	7.673	2.9771	3.4667	4.9735	4.3794	13.3777	10.389	13.6831	12.9914	12.6763	13.5322	11.84	11.3894	13.6878	12.8769	12.5338	12.4209	10.7525	14.4058	12.4207	9.6458	7.7481	7.98	8.8168
Gen71	99.2662	47.8394	84.8883	79.9856	101.963	130.558	105.908	59.8842	80.9585	94.3698	114.97	106.362	90.9343	92.2381	53.3513	6.0963	5.0783	4.772	5.6631	5.8301	5.5145	6.1154	6.8325	5.0857	4.5353	3.447	5.8676	7.1846	6.6685	7.5589	14.3095	11.6122	12.0763	13.2141	13.1719	12.5062	13.1435	13.4492	12.1218	11.1189	13.8566	13.7214	13.0184	12.5517	11.7489	8.0023	7.8772	5.7186	8.0407
Gen72	118.796	95.4821	108.291	93.9083	110.953	129.693	95.1715	95.8928	126.352	96.9898	67.1333	128.452	92.7512	70.2386	68.1997	2.7697	6.0925	5.8309	5.3387	5.3369	5.2428	3.3543	5.0799	3.1295	2.5673	1.7295	5.281	3.9851	4.3683	4.2914	11.1841	11.5922	12.0905	12.3888	11.3835	10.2571	10.3714	11.0049	11.9912	12.1553	12.1454	13.0137	12.5354	12.6287	11.1662	8.6547	8.3717	9.4417	7.1704
Gen73	108.245	119.136	106.9	124.332	111.958	104.826	123.975	107.085	110.441	103.031	80.4595	103.574	113.523	84.262	103.792	4.3541	4.6511	3.6857	3.5724	5.6345	4.2336	1.857	4.7273	4.2929	2.899	5.3375	5.0215	3.1244	6.5133	5.4835	12.0148	12.4035	12.1684	12.098	13.0747	10.7956	12.0622	11.101	12.412	12.3071	13.4357	12.4325	11.8987	11.1555	12.4165	5.8329	6.3039	7.8086	6.6367
Gen74	120.437	111.778	91.8684	97.4467	95.5474	108.61	107.136	127.821	115.041	81.6766	129.509	95.3814	95.1228	92.6295	92.2894	4.2494	4.1827	2.4965	3.3874	4.2831	5.2433	5.0229	3.9523	1.9448	2.8967	3.8381	4.2577	0.7351	4.3144	3.9095	11.3929	12.4778	11.9267	11.2894	11.6557	10.4488	11.4391	11.7836	12.9102	12.05	13.2694	11.2157	13.6192	12.961	11.116	6.7735	5.5479	7.4686	8.4267
Gen75	104.544	111.02	111.98	82.7505	110.489	107.212	120.888	94.9317	107.204	78.281	118.361	69.6874	105.927	114.374	116.033	4.2564	5.7891	5.1042	5.089	5.1532	5.388	4.9518	6.9823	6.4471	5.5597	4.0852	5.976	3.5178	5.3275	7.2615	12.0838	13.3006	11.019	12.0408	12.5516	11.6979	13.0183	13.9933	12.7062	11.2215	12.7031	13.8389	11.6016	12.1826	11.9739	8.2271	9.0904	8.4809	9.9947
Gen76	67.8884	127.05	69.5005	85.6079	66.136	84.3552	91.4568	88.8865	87.4216	64.5005	69.1022	48.1449	93.4658	101.767	106.514	4.2341	6.9103	3.5811	4.9749	5.713	5.3627	4.7249	5.5158	4.1893	3.145	4.3029	3.2053	4.8832	7.1339	6.4616	10.5978	10.3869	11.1778	10.9212	12.8948	12.2297	10.2597	12.9238	13.6738	12.6197	11.7755	10.6109	12.0404	11.6997	10.8005	6.6692	8.3145	7.3015	8.9935
Gen77	82.3567	106.51	109.02	78.7175	116.406	78.8785	84.0753	105.917	99.5181	86.7847	66.1614	112.719	128.377	83.7133	111.328	5.839	6.6177	4.8432	6.6321	4.7001	6.346	4.4262	4.2922	6.5088	4.4298	6.4743	4.7768	5.8943	3.8721	5.8055	13.0606	12.982	12.5945	13.6408	11.5482	13.015	13.311	12.7875	11.1754	12.4542	12.9712	10.5767	12.9212	13.2125	12.7863	8.1203	9.2727	9.9469	6.4409
Gen78	128.445	79.1081	89.7006	148.244	105.128	137.023	93.5681	91.4872	101.742	90.532	105.108	89.0207	125.602	101.744	99.7097	3.9335	5.0649	5.0478	4.5687	6.4349	4.1616	4.7087	5.5344	4.3715	5.368	5.6396	4.4886	6.9335	5.3241	3.6089	12.0841	13.0783	10.506	14.0187	12.6041	12.898	12.0651	13.8186	12.0045	10.7372	11.4552	12.9619	11.6316	11.4807	13.6995	9.4288	6.7458	7.8565	7.1766
Gen79	98.6185	108.739	116.995	64.9361	117.623	135.827	108.908	121.786	110.273	117.835	125.46	91.5586	75.0009	142.952	117.68	8.7937	5.175	4.3136	4.1809	5.0546	7.5885	5.0356	4.1871	6.0894	5.6429	5.7955	4.6236	6.2778	6.3087	6.1431	12.7137	13.7564	12.1762	12.6892	12.9685	11.9804	13.0804	11.7702	11.5286	12.0702	11.8564	12.4502	12.0162	12.691	13.2792	8.8451	9.1946	8.4187	8.6792
Gen80	106.431	101.157	76.6545	110.737	107.308	103.087	108.034	86.843	95.3352	87.2282	80.2683	99.133	104.573	102.023	96.7374	5.7183	4.773	3.3334	5.5527	2.8744	3.7626	5.7764	4.6358	6.1488	4.6156	5.2213	5.6017	5.5441	5.6346	5.5323	10.9859	12.6773	11.6781	11.531	11.1982	11.2742	12.1398	10.1821	9.5013	12.5538	12.5676	12.9209	11.2649	11.4054	11.4045	7.2871	6.317	7.3705	6.7119
[truncated: 41 more columns]
