# Supplementary material for: Application of Multiple Imputation for Missing Values in Three-Way Three-Mode Multi-Environment Trial Data
Source: PLoS One. 2015 Dec 21;10(12):e0144370. doi: 10.1371/journal.pone.0144370 (PMC4686903; doi:10.1371/journal.pone.0144370)
Supplement: S1 Datasets — This compressed file contains six directories for each of six datasets. A description of each text file is included in the corresponding directory. (ZIP) [file pone.0144370.s001.zip › S1_Datasets/Dataset5/Dataset5.txt]

Dataset5: The third simulated multi-environment trial data. This data were simulated for 100 genotypes in 20 environments for 5 attributes.
