# Supplementary material for: Application of Multiple Imputation for Missing Values in Three-Way Three-Mode Multi-Environment Trial Data
Source: PLoS One. 2015 Dec 21;10(12):e0144370. doi: 10.1371/journal.pone.0144370 (PMC4686903; doi:10.1371/journal.pone.0144370)
Supplement: S1 Datasets — This compressed file contains six directories for each of six datasets. A description of each text file is included in the corresponding directory. (ZIP) [file pone.0144370.s001.zip › S1_Datasets/Dataset5/Dataset5.xlsx]

## Sheet: dataset5
	B1	B2	B3	B4	B5	B6	B7	B8	B9	B10	B11	B12	B13	B14	B15	B16	B17	B18	B19	B20	B1	B2	B3	B4	B5	B6	B7	B8	B9	B10	B11	B12	B13	B14	B15	B16	B17	B18	B19	B20	B1	B2	B3	B4	B5	B6	B7	B8	B9
A1	202.15	185.81	190.63	200.8	176.86	170.42	185.11	206.22	190.26	205.54	178.5	206.95	199.61	184.45	174.88	188	192.54	199.98	182.6	188.85	16.65	18.69	17.21	18.87	17.96	18.48	16.6	17.72	17.38	17.54	18.41	18.32	16	17.17	18.52	18.69	18.08	18.53	16.32	16.67	57.39	56.87	58.34	57.56	58.75	57.36	58.16	58.66	58.16
A2	182.82	190.92	175.34	193	200.95	176.59	174.74	195.99	171.55	212.15	200.94	209.87	221.81	179.07	196.04	192.49	175.44	195.01	189.89	183.85	18.76	18.9	18.52	16.63	15.48	18.72	18.89	17.66	18.76	19.41	17.73	16.97	17.21	18.42	19.14	18.71	15.9	19.1	18.9	17.08	59.08	59.06	58.08	57.95	56.26	58.97	58.39	57.67	57.92
A3	202.11	196.94	183.48	212.5	225.25	195.83	199.81	216.38	185.26	218.72	184.88	205.23	195.91	226.19	211.3	214.17	232.65	200.5	213.25	194.14	17.11	17.05	18.17	17.39	18.98	15.91	16.58	14.43	17.88	16.28	16.54	19.13	17.93	16.41	17.74	16.03	17.18	17.71	15.33	16.61	59.2	57.59	58.26	57.68	57.14	56.29	57.6	57.46	56.46
A4	180.62	165.89	171.53	189.99	172.27	189.09	181.97	184.65	170.5	200.52	188.45	187.97	176.96	181.79	184.04	175.72	175.33	189.24	183.48	205.77	14.49	19.38	17.97	17.87	17.25	18.03	18.93	18.99	17.97	17.53	16	18.46	18.86	18.57	18.26	17.75	19.02	18.73	15.76	19.33	58.59	59.05	57.64	58.72	57.07	58.47	56.24	57.83	57.32
A5	211.91	214.47	210.34	204.06	203.56	214.69	185.29	215.2	214.72	223.84	216.32	201.28	198.51	219.97	209.35	202.94	197.64	189.57	214	207.52	19.25	19.68	16.08	16.4	18	18.65	18.45	16.96	16.68	18.48	17.93	17.57	17.9	15.35	17.53	19.39	17.99	19.22	19.16	19.39	57	56.62	58.75	56.34	57.86	57.38	57.91	57.59	56.6
A6	209.56	193.34	223.99	196.52	190.55	179.97	193.21	179.44	197.41	186.49	205.81	192.59	202.35	199.11	210.58	209.31	198.91	214.5	209.16	218.82	18.35	20.09	20.77	16.7	18.75	19.28	18.87	17.91	20.47	18.9	18.88	18.25	19.71	15.65	19.37	17.76	18.14	19.08	17.4	18.03	58.4	56.99	57.91	57.34	56.88	58.82	57.72	57.63	57.36
A7	191.65	180.46	192.21	222.21	191.11	186.39	197.4	183.99	209	199.8	190.11	192.2	184.88	180.52	196.8	169.59	194.13	185.63	189.74	207.09	17.59	18.07	16.96	18.25	19.01	18.34	16.58	18.14	18.04	19.04	19.39	16.56	17.73	17.89	18.02	18.33	18.1	21.08	16.88	18.4	57.34	56.74	58.29	59.22	58.38	57.58	57.05	58.34	57.53
A8	202.12	194.39	222.99	212.19	213.44	222.46	206.94	200.82	222.98	230.96	201.58	219.65	210.62	210.75	220.99	223.36	219.81	213.89	234.03	214.77	20.03	20.54	17.66	17.83	18.61	20.04	19.03	17.49	18.04	20.09	19.48	21.4	17.17	19.57	18.92	20.28	19.07	18.57	19.76	21.25	57.35	58.2	55.94	56.48	57.39	55.52	57.42	57.61	58.07
A9	221.87	206.49	208.46	214.11	211.12	192.34	214.29	197.91	215.25	187.98	203.8	223.48	228.43	223.67	199.13	203.52	190.53	218.04	209.89	192.19	20.11	20.17	20.36	18.84	18.71	19.83	19.31	18.99	19.06	18.98	20.42	18.69	22.01	19.22	20.85	20.7	21.02	20.43	19.73	20.79	58.77	57.97	58.9	57.66	59.35	57.66	56.67	57.16	58.1
A10	165.68	189.96	171.43	172.92	191.49	174.8	186.55	168.85	146.17	172.21	163.11	170.3	172.65	174.86	168.41	194.07	174.61	171.69	165.02	174.86	18.66	20.41	18.01	17.67	19.21	17.44	18.4	20.7	18.36	19.67	18.17	20.02	17.81	17.49	19.1	17.57	19.9	17.58	19.97	20.65	55.62	56.47	57.23	56.69	55.51	57.08	57.11	56.37	55.91
A11	182.03	173.02	160.4	190.86	178.12	171.88	150.02	143.02	175.62	172.29	172.02	157.37	192.24	164.46	180.14	180.05	196.42	149.35	169.14	157.55	18.33	20	19.25	17.14	18.55	19.91	19.51	17.6	17.83	19.33	20.14	18.53	19.33	17.92	18.99	17.01	16.34	17.33	18.54	18.35	57	57.46	55.87	57.22	58.24	55.8	57.17	56.99	56.57
A12	198.07	197.73	183.82	192.59	213.67	205.68	213.72	213.37	216.67	178.37	195.43	182.24	191.4	223	202.74	189.27	184.29	188.99	215.35	175.81	22.1	17.75	20.22	20.65	20.59	20.42	19.84	20.78	20.01	19.57	20.03	18.71	19.17	20.47	19.45	21.36	18.19	18.83	20.38	18.48	57.88	57.44	57.78	56.58	57.48	57.88	56.74	57.66	57.24
A13	198.91	203.34	215.77	212.82	201.48	196.54	206.41	226.82	199.43	203.57	201.82	196.79	212.32	189.86	196.17	198.14	184.05	214.32	165.49	195.53	17.2	16.1	16.96	18.08	15.61	16.91	16.61	16.1	13.12	16.06	15.57	16.29	14.33	15.49	15.45	17.54	14.33	16.08	15.71	14.61	57.8	57.7	55.67	57.34	56.53	57.06	56.61	58.47	57.74
A14	191.11	193.52	220.27	194.59	194.31	213.44	216.21	193.85	183.57	191.42	178.37	153.13	176.55	213.01	190.02	210.98	196.16	200.38	179.53	193.07	18.43	15.17	18.43	15.01	16.2	15.7	17.15	16.65	17.6	15.15	16.03	16.88	15.94	15.24	16.69	15.85	17.08	15.37	16.75	17.4	56.69	57.44	57.18	58.49	57.34	56.98	56.82	56.37	57.27
A15	199.21	167.67	175.78	193.82	188.82	197.75	180.13	191.37	201.5	193.2	183.89	202.73	193.86	188.87	178.58	201.68	201.83	209.11	180.25	184.52	18.29	15.91	18.71	17.94	16.8	18.85	17.65	17.59	20.27	19.93	17.41	17.58	19.81	15.73	17.34	20.62	19.92	16.71	18.38	18.15	55.04	56.01	58.26	56.81	57.05	56.63	57.3	55.93	56.68
A16	177.28	191.36	201.53	195.87	187.44	177.13	213.44	201.61	212.06	211.81	239.33	213.54	191.07	190.7	186.75	180.16	197.43	202.45	196.15	204.62	16.71	19.11	18.26	19.01	19.24	20.74	20.63	16.23	17.94	17.4	19.1	18.62	17.86	19.52	17.8	20.7	16.28	18.06	16.16	20.76	56.72	57.71	57.75	58.31	57.84	57.28	59.46	59.44	57.95
A17	202.91	178.41	192.91	176.47	189.01	169.31	178.53	189.45	176.43	170.08	194.89	188.38	205.02	198.55	182.18	182.43	179.07	173.41	216.39	183.32	19.38	17.11	17.46	20.68	16.19	19.56	19.1	17.62	18.97	19	17.88	16.87	19.42	18.7	18.55	18.06	19.68	19.58	17.61	18.34	58.39	57.7	57.29	58.1	58.11	56.94	57.81	56.6	57.2
A18	223.84	198.03	197.11	207.25	204.63	192.02	208.6	212.52	194.95	186.77	191.11	194.68	219.93	209.42	226.2	200.84	200.55	209.38	205.27	189.19	14.93	16.57	16.57	16.05	17.31	16.02	15.96	16.92	15.6	15.42	15.88	17.15	16.23	17.51	17.79	15.86	15.23	16.79	15.7	16.28	58.29	59.04	58.37	59.13	58.05	58.25	58.78	58.56	58.21
A19	216.7	213.69	207.13	243.89	213.99	200.91	222.11	222.92	218.83	214.07	207.21	243.23	213.67	204.13	217.05	241.76	231.37	213.95	223.36	214.57	15.75	18.51	16.75	17.46	18.37	18.22	18.96	17.42	16.79	19.03	18.21	15.83	16.76	18.95	16.88	17.75	17.79	18.34	19.48	16.34	57.78	58.43	57.74	57.27	57.46	57.67	58.34	56.7	56.81
A20	204.92	200.71	176.72	187.49	205.01	209.04	187.79	171.72	203.29	184.55	211.31	230.14	180.56	197.63	204.13	194.7	207.2	192.69	174.54	178.91	16.84	16.48	20.83	18.13	17.66	18.55	17.34	16.47	15.99	17.8	18.08	18.49	17.64	16.19	18.18	18.88	16.23	21.6	19.07	16.15	56.19	56.72	55.97	57.62	58.14	57.19	54.99	56.36	55.53
A21	201.49	200.96	213.57	180.48	220.39	201.36	204.23	220.17	201.34	204.68	208.07	210.86	205.58	203.73	197.62	197.74	204.7	187.62	185.83	191.78	19	19.35	16.31	20.58	17.97	19	18.85	17.33	18.06	18.36	18.03	17.92	17.28	19.26	18.32	17.16	15.95	18.12	18.8	20.21	57.56	57.39	56.38	57.33	56.65	57.22	57.22	57.01	57.12
A22	201.82	211.4	210.37	202.9	217.88	191.85	225.46	229.11	237.84	217.68	197.49	191.31	220.15	207.91	214.23	221.79	204.01	212.16	200.38	198.06	17.98	19.17	18.04	18.1	17.9	17.32	19.82	19.03	19.85	18.64	18.52	16.79	18.32	19.14	19.86	15.9	19.82	19.57	18.23	17.09	59.18	57.61	57.94	59	59.45	58.78	59.27	57.71	59.27
A23	202.89	207.94	217.44	225.68	222.34	207.72	222.81	204.29	226.89	209.52	224.77	230.17	190.45	193	206.67	196.93	215.27	189.22	197.71	203.29	16.4	16.52	18.25	17.8	17.98	16.55	19.39	19.38	18.04	18.75	18.2	15.99	16.28	17.93	17.48	19.13	17.22	16.14	20.76	18.92	56.88	57.2	57.73	57.22	58.69	57.83	58.19	57.98	58.44
A24	208.66	204.87	202.04	214.06	221.53	212.83	191.3	211.93	195.92	194.66	212.24	207.32	195.12	228.14	190.77	205.37	199.61	201.3	184.99	214.23	18.69	19.34	18.8	16.32	17.72	18.32	16.51	18.03	16.98	18.66	16.91	17.83	18.36	19.66	19.05	17.67	18.28	17.82	18.58	19.83	57.68	57.69	58.26	58.57	56.72	59.01	57.76	59.03	57.62
A25	233.08	230.62	200.64	232.18	205.37	212.89	200.48	240.11	212.7	186.68	224.96	223.32	208.12	208.78	219.21	227.12	234.79	239.93	217.73	241.84	18.21	18.12	17.07	16.91	16.06	16.41	17.09	18.54	17.9	16.81	15.69	16.88	17.59	16.58	17.87	15.9	14.2	15.35	15.62	18.84	58.51	56.65	57.69	58.24	56.59	57.93	56.74	59.12	58.56
A26	205.74	182.51	189.79	196.29	229.38	219.59	186.85	186.39	188.17	227.28	189.34	184.72	187.46	202.22	192.34	195.05	193.87	215.41	217.87	181.81	17.93	17.53	16.89	17.35	17.73	17.96	16.84	20.33	17.73	17.39	18.31	17.77	18.27	17.68	17.96	17.96	17.84	17.16	16.45	17.57	57.75	57.94	57.46	57.95	58.04	58.97	58.63	57.9	58.24
A27	178.44	204.27	211.18	224.39	199.76	215.86	224.04	203.78	180.25	204.69	202.05	214.53	202.74	206.97	215.89	207.14	211.97	211.86	204.91	190.92	16.55	16.27	18.76	17.97	17.31	17.02	19.2	19.33	16.79	19.24	15.7	18.76	15.97	18.43	18.26	17.61	17.54	18.2	16.95	16.96	58.35	57.51	57.93	59.02	57.87	58.07	57.77	57.11	58.89
A28	194.53	211.82	210.35	174.23	183.89	199.37	192.73	179.09	180.1	177.13	172.77	191.82	168.48	189.81	199.73	180.96	175.3	160.25	168.13	200.17	16.59	17.72	17.16	20.68	18.35	19.5	17.49	16.66	19.13	17.33	16.22	18.11	18.87	18.84	15.15	17.65	18.08	19.09	17.25	18.41	56.73	57.49	56.73	56.55	57.08	57.81	57.22	58.94	56.45
A29	220.07	204.17	224.47	194.45	233.34	211.49	208.52	216.84	216.84	193.1	219.16	201.66	217.24	232.58	221.07	196.3	192.06	213.16	220.43	208.93	15.81	19.07	17.73	19.42	15.84	17.1	19.21	20.17	18.38	18.4	16.29	17.6	16.79	17.44	17.16	17.35	16.1	17.64	17.23	17.53	57.32	57.91	58.48	58.87	59.05	58.35	57.89	57.37	58.73
A30	188.91	183.08	162.46	188.28	196.55	194.07	184.19	201.32	159.51	182.1	194.5	173.18	206.07	202.42	193.91	188.32	180.02	202.57	184.39	191.33	17.59	18.69	15.69	15.9	17.25	17.78	15.71	16.95	15.48	17.71	17.47	17.76	17.81	17.95	18.56	14.55	17.79	18.1	17.94	17.67	59.31	58.18	58.09	57.61	57.72	57.39	58.16	58.48	58.08
A31	208.64	191.32	211.17	239.48	224.28	209.2	217.05	187.34	231.91	184.34	181.01	201.96	175.74	198.61	216.76	211.91	209.06	214.63	216.1	198.24	17.69	17.08	19.47	19.03	17.86	18.06	17.54	17.34	17.98	17.99	17.49	19.95	18.61	17.01	18.71	18.5	17.1	16.58	16.77	18.05	58.97	58.12	58.28	57.79	58.74	57.8	57	58.53	56.67
A32	197.8	209.42	198.92	188.13	205.69	220.5	207.94	187.42	193.85	202.41	195.79	223.61	227.05	199.52	185.28	218.42	168.99	196.85	181.64	204.69	19.84	19.04	19.68	18.75	19.23	17.73	17.88	18.29	19.95	18.88	18.67	19.34	17.63	19.49	20.86	17.86	18.19	20.01	17.39	16.96	57.56	56.93	57.05	57.3	57.29	58.09	55.71	58.1	56.58
A33	194.34	214.74	193.1	217.37	202.43	200.58	213.04	202.18	220.7	201.41	222.61	180.68	213.25	188.63	210.92	207.89	187.36	216	222.49	227.6	17.08	16.33	18.52	17.5	18.36	17.55	18.42	17.75	17.6	17.01	18.85	19.98	18.02	16.59	18.87	17.58	17.84	18.3	17.75	15.05	58.47	57.88	58.84	57.59	57.16	58.4	57.79	58.66	58.37
A34	207.92	194.81	219.12	219.46	200.25	198.1	208.28	211.4	195.73	209.52	216.05	210.54	224.37	219.38	189.07	239.74	229.83	216.24	202.82	201.43	19.92	19.42	17.61	19.28	18.45	17.15	19.7	21.59	19.22	19.77	19.62	16.95	18.83	17.25	20.04	17.99	17.95	18.26	18.83	20.02	57.77	58.07	57.59	57.98	56.76	56.56	58.34	56.94	57.86
A35	198.45	183.44	212.45	178.03	186.88	213.32	192.2	179.3	182.7	187.83	182.34	186.05	174.77	197.09	189.09	196.82	188.13	183.71	197.77	211.52	18.31	19.73	20.04	20.16	18.48	20	16.11	20.35	18.82	17.19	17.65	18.81	19.39	20.07	18.21	19.94	19.12	19.66	19.67	19.84	57.36	58.06	58.58	59.3	56.97	58.07	57.73	56.94	57.2
A36	175.64	183.8	186.49	189.91	210.8	172.76	188.1	194.23	196.56	173.77	201.79	196.63	189.01	185.5	202.78	181.31	195.03	171.44	163.48	184.8	19.47	19.23	18.89	19.53	20.52	19.69	21.17	20.58	18.18	17.93	21.2	19.61	16.76	19.89	19.82	19.1	18.49	18.03	18.86	18.56	57.66	57.6	57.37	57.05	57.22	58.56	57.62	57.82	57.95
A37	177.13	193.62	181.13	193.45	186.33	210.85	198.05	205.4	183.86	186.35	196.13	178.09	165.61	170.43	175.72	190.77	177.44	159.65	184.14	174.8	17.86	16.68	18.54	16.81	17.61	20.18	18.79	16.6	18.31	19.06	19.42	18.05	16.98	18.06	18.46	16.38	18.5	16.26	17.77	17.74	56.52	58.29	57.17	58.77	57.26	57.65	57.6	57.39	57.24
A38	228.13	199.74	220.05	219.25	208.37	214.54	207.79	217.02	235.02	215.16	209.96	238.43	238.38	219.11	209.04	212.5	215.65	233.75	219.67	223.49	20.72	19.25	17.88	20.45	19.14	20.04	20.4	18.29	18.41	19.62	19.12	18.28	19.27	18.65	20.24	18.44	20.32	18.32	19.1	20.64	58.03	58.65	57.38	58.43	58.27	59.74	59.22	58.67	59.02
A39	163.17	196.69	191.3	178.61	179.22	197.22	181.64	179.37	210.56	183.11	186.87	194.59	148.03	176.99	203.83	197.82	183.84	201.77	159.1	189.09	16.38	18.18	20.59	18.84	19.3	18.78	19.58	18.47	21.24	20.23	17.78	17.55	20.88	20.03	19.46	20.3	16.93	20.06	18.87	18.81	59.01	58.68	57.83	57.38	58.31	57.92	57.86	57.87	57.76
A40	222.8	189.4	202.36	202.69	214.79	185.57	200.44	222.94	212.6	216.68	200.01	196.09	183.88	213.19	220.3	204.4	206.12	208.54	220.68	183.26	16.83	15.47	15.8	18.03	17.3	16.1	16.5	18.39	17.44	17.8	17.87	16.08	16.21	17.44	17.95	17.4	16.22	19.41	16.51	16.75	58.93	57.2	57.97	57.67	57.84	57.93	57.26	58.02	57.83
A41	200.63	202.54	204.08	169.44	201.71	213.26	181.23	207.1	197.38	188.56	188.54	160.31	215.66	197.42	212.06	185.29	175.49	200.1	198.17	199.81	19.26	18.9	18.86	17.85	16.87	19.86	18.96	21	18.75	19.13	21.59	17.2	17.95	18.11	16.58	18.66	17.45	18.91	18.65	18.06	57.55	56.56	59.42	57.62	58.27	58.23	57.12	58.03	57.78
A42	213.64	225.09	188.38	212.25	204.18	199.06	195.69	171.93	189.66	205.16	188.36	201.63	174.22	192.91	177.07	194.09	211.3	211.9	196.3	207	18.05	18.31	15.4	19	17.87	18.06	15.5	19.38	17.99	17.85	19.25	17.18	16.61	16.95	18.02	18	16.88	17.44	17.79	17.13	59.32	57.4	58.18	58.57	57.41	57.94	57.4	58.47	57.89
A43	204.99	212.9	195.3	189.96	212.4	190	210.27	200.99	216.22	187.86	176.81	205.84	199.49	191.79	213.71	209.96	209.07	199.6	174.99	190.76	18.71	17.3	18.55	18.34	19.38	16.73	17.47	18.26	17.49	17.3	17.95	18.91	16.74	19.7	18.53	18.39	18.04	17.74	17.25	17.66	58.27	57.54	59.3	58.29	58.72	58.95	59.14	59.32	58.08
A44	193.27	145.35	185.72	230.88	183.54	189.46	193.49	178.5	202.57	198.45	177.49	162.51	216.99	174.07	187.28	178.35	200.62	197.44	194.4	196.3	16.98	16.98	16.9	20.05	18.44	15.94	18.47	18.2	18.17	19.36	17.4	18.66	18.17	19.78	17.83	18.23	18.19	18.08	18.46	16.59	58.83	58.66	58.53	58.92	58.55	58.9	58.68	59.01	58.9
A45	200.03	176.9	196.12	165.32	201.32	193.91	190	177.32	192.51	164.4	206.2	181.9	183.51	167.07	184.53	181.08	181.55	178.51	177.4	174.86	17.03	17.92	20.48	18.52	18.68	19.83	19.49	17.99	20.21	19.7	18.52	18.35	18.95	19.26	17.07	18.32	19.64	16.83	19.36	18.62	56.97	57.11	56.97	57.01	57.89	56.25	57.77	57.54	56.24
A46	175.49	198.65	197.34	207.77	180.81	198.27	206.12	181.81	186.52	190.29	193.68	194.81	202.82	219.36	217.76	198.81	218.96	210.71	200.63	220.12	19.66	18.2	17.46	17.46	20.2	18.18	16.42	18.57	18.27	18.68	18.44	19.59	18.09	18.6	19.02	16.48	19.04	18	16.74	18.33	57.96	57.44	57.74	59.45	56.61	57.81	56.92	56.44	58.03
A47	197.03	220.2	198.94	194.08	201.06	193.09	185.84	193	206.75	182.76	178.64	191.83	191.42	179.83	211.16	200.22	197.77	201.34	188.97	186.4	19.18	18.69	18.68	20.01	17.49	17.51	17.22	19.81	20.44	20.97	15.69	18.22	18.2	19.17	18.65	18.21	17.09	19.71	18.77	15.39	57.97	59.47	58.64	58.37	58.11	59.41	57.74	56.9	58.54
A48	190.29	200.03	177.3	213.6	223.9	194.85	202.72	211.22	193.18	191.23	178.8	242.56	199.25	193.65	188.93	207.76	199.03	192.1	198.2	206.02	17.9	14.78	17.57	21.17	17.44	17.07	17.97	17.74	15.96	16.66	17.66	17.49	18.19	17.89	18.97	17.77	18.11	18.93	17.97	17.51	58.81	58.49	58.39	60.33	60.05	58.36	58.44	58.84	58.13
A49	207.03	204.08	211.52	183.27	181.77	204.42	217.98	195.97	200.77	182.49	225.54	184.8	227.49	200.42	202.85	188.64	197.22	204.58	205.15	214.29	17.97	19	18.78	18.11	18.43	17.91	17.38	16.44	17.76	17.46	17.8	18.28	20.59	17.4	16.88	19.52	18.95	17.81	16.26	18.31	56.71	58.31	57.99	56.69	58.02	56.69	57.76	56.9	58.13
A50	210.25	180.27	208.61	179.8	175.05	232.24	205.38	201.65	223.59	223.29	216.91	204.28	190.12	199.26	230.7	222.29	196.08	204.59	202.4	188.18	19.34	20.12	19.76	19.31	19.34	18.2	17.62	19.74	17.9	18.38	20.43	17.67	17.92	17.75	19.89	20.23	18.31	18.79	18.29	19.51	56.64	56.53	57.94	58.18	56.36	56.19	56.34	57.12	58.23
A51	193.31	201.7	199.31	192.11	167.66	189.21	181.92	200.94	206.33	183.26	193.65	204.09	201.92	174.82	169.79	186.34	169.22	195.53	201.53	180.61	20.91	21.18	20.82	18.2	20.31	19.7	19.47	17.66	19.47	19.17	23.6	19.55	19.73	21.15	20.02	22.55	20.24	19.37	20.35	18.99	57.37	56.47	57.94	57.73	57.8	56.91	57.42	56.73	57.41
A52	206.77	205.11	191.49	215.34	211.27	197.5	190.65	195.19	220.82	209.11	203.24	185.42	196.94	210.5	185.73	203.35	201.92	194.98	193.07	213.25	15.31	15.92	16	17	17.24	17.27	18.9	17.12	16.1	18.36	15.99	18.25	17.16	17.03	17.96	16.22	16.62	16.91	16.44	16.44	57.02	56.96	56.36	57.95	58	58.22	57.53	57.62	58.33
A53	172.96	215.62	186.8	199.36	188.04	199.26	213.97	205.8	171.9	195.68	182.06	181.78	197.78	195.41	177.64	199.64	200.24	208.65	225.56	189.43	18.32	16.8	18.69	17.08	16.83	16.96	17.42	18.7	16.73	18.57	17.31	18.72	17.71	18.32	19.12	17.87	18.91	18.53	19.02	17.5	56.1	57.32	56.42	56.44	56.61	56.71	56.59	56.17	57.11
A54	193.42	217.36	216.89	228.98	214.9	215.66	215.57	210.12	210.56	209.33	230.95	230.63	218.72	210.63	218.13	203.34	211.26	217.24	197.77	202.19	16.49	17.4	15.77	16.33	18.21	16.8	15.49	18.46	17.77	18.92	18.09	15.65	18.25	18.22	17.32	17.85	16.68	17.58	16.01	17.87	58.7	57.5	57.42	56.74	57.25	59.32	57.83	58.23	57.61
A55	206.69	215.54	210.6	217.42	224	225.41	208.09	222.25	194.81	195.21	188.19	230.77	213.22	174.55	206.1	202.27	225.66	217.03	206.63	222.37	18	18.53	18.62	18.95	17.96	17.76	20.98	18.21	18.81	18.51	18.22	17.12	18.93	17.94	18.33	19.06	16.98	17.95	17.27	17.88	58.57	57.59	58.81	57.46	59.75	57.97	58.26	58.52	58.02
A56	214.67	173.5	204.5	216.86	189.08	201.58	180.2	191.36	203.43	199.02	192.68	191.51	187.8	226.59	208.86	188.9	194.96	199.31	204.24	223.55	17.82	19.03	18.97	20.24	20.54	17.08	19.96	16.76	18.51	18.29	20.05	19.77	18.83	17.47	18.07	17.47	19.37	18.75	17.89	17.94	57.18	57.63	55.9	58.27	57.51	56.23	57.97	58.31	57.17
A57	194.94	185.97	177.91	186.13	186.54	208.19	202.06	194.67	198.84	199.42	186.66	176.97	210.25	190.19	176.32	190.92	179.77	170.44	194.35	190.04	17.74	16.06	18.14	17.21	18.08	17.86	18.75	19.02	17.41	18.46	16.94	18.74	20.2	19.74	18.4	17.6	17.1	18.85	17.33	19.29	57.28	57.31	57.31	57.24	56.83	57.31	57.46	58.42	57.02
A58	204.16	200.74	204.24	199.16	197.63	198.19	200.24	212.94	227.83	225.09	197.19	209.66	229.22	212.17	209.86	211.05	185.82	229.98	211.37	225.65	20.21	21.16	19.86	17.57	17.86	20.6	19.01	18.92	18.78	19.75	18.93	18.79	18.92	19.71	19.13	18.34	18.07	16.76	18.1	16.56	58.33	58.99	58.6	59.17	58.99	57.33	58.72	57.99	59.55
A59	198.49	182.79	184.11	181.03	200.3	219.99	192.88	185.87	232.08	180.86	217.48	213.33	185.13	199.93	219	162.28	189.29	180.39	190.61	193.06	18.61	16.97	18.36	19.61	17.68	18.93	18.47	19.16	17.86	18.45	17.8	21.09	16.46	17.64	17.2	20.01	19.37	19.25	17.13	17.92	57.08	55.67	57.09	56.91	56.81	57.52	57.67	58.84	57.43
A60	209.13	204.76	209.04	202.25	194.44	189.16	209.26	212.68	222.61	229.29	181.14	212.01	189.84	216.33	204.76	204.66	219.32	224.06	206.06	201.93	19.12	18.56	16.89	16.73	17.16	17.25	17.64	17.68	17.79	18.82	18.29	17.05	15.7	16.87	18.59	16.98	17.85	17.39	17.24	17.25	57.48	56.19	56.92	57.53	57.39	56.03	57.21	56.55	56.57
A61	196.44	205.01	193.58	207.6	217.32	205.82	202.1	161.17	200.55	208.75	213.99	188.94	210.98	174	212.47	205.89	199.12	189	186.53	221.61	18.7	17.68	17.48	17.33	17.69	17.58	15.06	16.67	17.25	16.09	16.88	19.12	17.82	15.86	19.68	16.47	15.71	18.87	18.92	18.37	57.36	57.74	58.78	57.15	58.09	57.42	58.09	58.54	57.72
A62	216.66	223.1	231.14	214.92	195.21	223.06	221.83	217.29	212.57	205.96	251.12	227.47	217.6	214.43	225.56	227.49	234.17	231.42	212.21	200.62	18.52	16.52	17.89	18.53	17.66	17.36	16.42	15.93	17.53	16.97	18.89	18.91	16.56	16.5	17	17.45	16.25	16.7	16.35	17.59	57.89	58.14	58.2	59.12	58.73	61.05	59.16	58.08	59.01
A63	199.68	209.65	215.43	229.75	209.35	175.36	203.07	193.06	217.67	213.04	203.99	191.76	228.6	172.95	199.55	191.82	221	205.67	204.16	212.51	20	18.62	18.3	19.22	18.16	18.61	17.73	18.49	18.35	19.14	18.86	17.21	18.62	17.86	18.08	17.65	17.28	19.37	17.89	19.86	58.76	58.42	57.24	57.45	58.36	57.66	57.82	58.1	58.45
A64	183.75	173.79	177.96	184.04	188.57	184.75	169.7	172.47	205.69	189.61	179.25	172.36	200.29	208.32	194.21	198.01	191.51	180.88	166.7	186.71	19.7	16.3	20.19	18.55	17.31	19.96	18.73	20.68	20.23	17.94	17.91	20.25	18.54	18.58	18.51	19.15	19.21	20.18	21.08	19.46	58.48	58.23	59.45	58.23	58.89	58.63	58.48	58.73	58.28
A65	198.69	196.68	191.89	197.26	188.28	163.83	186.32	207.65	192.82	169.73	171.33	185.54	196.18	188.07	181.99	186.92	163.72	195.35	169.77	193.86	18.08	19.44	19.54	19.39	17.43	20.14	17.2	18.66	18.13	18.34	17.79	17.63	19.25	18.52	18.85	18.68	19.25	19.74	18.01	17.65	57.93	56.29	57.44	57.91	56.9	59.22	58.42	57.05	58.08
A66	201.43	187.31	198.75	188.25	191.57	169.9	197.82	187.7	182.44	192.64	178.85	161.19	211.82	169.34	193.34	188.97	200.13	185.54	200.23	189.67	20.14	20	18.2	19.36	19.3	19.05	19.86	22.23	19.94	19.53	18.59	19.92	21.3	19.14	18.18	20.23	19.73	19.52	17.76	19.92	59.56	60.16	58.65	58.47	58.46	58.67	58.44	58.45	59.4
A67	226.39	219.58	192.69	203.99	209.87	212.77	215.11	193.07	210.96	194.98	199.67	221.66	192.84	211.49	196.35	196.72	208.92	210.54	216.51	192.64	18.33	18.31	18.74	19.24	19.91	17.56	18.89	18.21	20.25	19.88	17.98	20.1	19.92	18.07	19.75	20.64	19.43	19.06	18.8	18.59	57.49	57.58	56.97	57.62	58.07	58.15	56.73	57.62	57.79
A68	201.57	214.34	176.16	210.24	215.47	203.29	187.81	181.84	197.04	199	191.44	199.45	198.41	215.84	211.77	203.1	186.85	197.72	208.04	209.47	18.1	17.62	18.7	16.66	19.31	18.6	18.48	17.38	18.11	18.75	18.54	18.5	18.92	18.89	19.45	17.62	18.25	17.97	18.69	18.05	54.95	56.09	55.74	56.26	56.03	56.75	56.49	55.68	56.01
A69	207.77	196.46	203.51	224.7	222.65	189.64	198.51	201.3	209.14	218.1	205.39	218.61	221.81	217.45	210.95	225.44	212.63	215.81	209.33	200.92	16.85	20.02	18.28	20.1	18.16	17.04	19	21.92	19.71	16.31	18.76	19.8	19.69	17.79	18.26	18.56	17.16	19.81	19.31	18.75	56.26	56.9	56.1	57.72	56.24	56.62	56.08	56.88	56.31
A70	228.84	187.59	204.91	180.24	186.93	188.51	217.92	200.04	214.73	196.21	207.97	203.4	194.74	189.49	192.12	198.34	210.41	205.82	202.8	210.01	17.21	19.52	18.98	15.45	16.28	17.01	16.96	18.95	17.67	15.8	17.22	15.64	20.62	17.54	17.2	17.89	19.05	17.77	16.87	17.01	57.09	57.58	58.38	58.85	58.22	57.94	58.48	56.59	58.04
A71	223.43	198.91	208.67	196.05	233.08	186.16	209.28	205.98	197	197.4	196.84	202.33	222.56	199.03	218.14	201.73	200.08	223.88	193.81	212.55	18.85	19.02	16.88	17	19.43	16.62	17.7	15.98	17.06	16.42	19.12	18.59	16.51	17.47	17.73	20.59	18.25	16.76	17.01	17.67	59.5	59.48	58.78	59.99	58.84	58.58	58.45	57.88	59.65
A72	209.58	170.35	189.64	182.55	170.22	186.09	191.86	197.15	193.64	200.47	186.14	188.72	186.23	170.45	193.75	177.5	221.76	179.65	213.63	200.69	16.48	14.23	17.76	17.39	16.28	17.71	16.97	17.57	17.76	17.66	16.2	16.41	17.18	15.88	18.22	17.26	16.74	19.05	17.75	16.05	58.4	57.01	58.17	57.59	56.1	57.49	57.68	57.68	57.44
A73	215.68	202.56	227.2	198.37	208.15	214.66	211.23	205.88	212.34	188.83	207.18	204	227.23	216	212.93	218.98	198.53	197.48	230.5	194.26	19.92	16.49	18.73	18.24	18.24	17.04	18.11	18.37	18.92	19.01	18.06	18.75	18.16	19.43	19.22	17.14	16.7	17.6	19.27	19.51	56.82	56.91	56.55	56.76	57.91	56.94	56.56	57.69	56.95
A74	213.22	200.34	197.7	193.4	226.63	185.32	186.02	190.96	204.44	212.02	210.27	210.74	184.74	200.53	206.18	219.6	191.99	190.13	230.49	188.32	17.66	18.33	17.42	17.03	17.74	20.17	18.65	21.21	18.75	18.79	17.23	18.45	17.77	18.51	18.57	17.36	18.19	17.71	19.3	17.56	56.32	54.24	56.88	56.23	56.84	57.29	54.53	56.3	56.18
A75	195.99	212.5	194.26	233.33	198.38	204.61	189.69	202	236.81	198.51	196.91	212.27	191.55	188.35	211.22	211.96	213.43	204.56	214.44	220.34	18.17	16.96	16.79	15.91	15.11	18.11	17.3	20.33	18.12	16.83	19.27	17.24	18.83	19.46	16.53	16.82	17.53	16.68	15.4	17.03	57.98	57.13	58.02	57.2	57.82	56.99	55.97	57.25	57.6
A76	206.33	202.26	190.3	200.48	202.83	220.39	204.89	221.8	231.96	220.88	196.86	233.08	187.66	200.79	204.13	204.2	244.15	167.93	186.96	183.35	19.23	16.28	18.48	17.53	19.21	17.73	18.7	16.51	16.11	18.6	20.94	18.78	17.72	18.81	18.95	15.86	20.09	20.32	18.71	18.95	55.61	56.41	58.07	56.16	55.78	56.24	56.19	56.94	56.25
A77	196.68	185.25	202.06	217.03	216.63	202.22	186.23	186.66	193.32	172.39	196.47	199.59	231.48	182.1	199.72	181.5	219.09	183.1	187.82	199.17	20.24	20.77	18.1	19.08	17.55	18.95	19.69	18.79	17.53	19.14	19.99	19.17	18.88	20.04	17.47	18.37	19.35	18.58	19.29	18.29	59.32	59.37	59.55	59.57	59.56	58.42	59.21	59.4	59.27
A78	175.28	199.64	206.08	206.17	237.42	200.97	200.4	201.45	190.63	190.2	221.72	209.26	190.79	222.36	172.14	187.87	172.99	213.13	196.21	227.32	18.12	17.21	18.3	16.02	17.23	18.53	19.38	17.82	19.71	19.39	17.05	17.75	19.31	17.98	17.79	17.11	18.16	18.7	18.33	16.76	57.83	59.38	57.83	58.69	56.89	58.17	57.9	58.07	57.95
A79	203.4	239.4	179.22	199.87	182.67	204.74	194.05	196.63	202.15	218.54	219.15	187.78	216.81	203.27	197	196.37	197.18	220.84	197.46	208.3	16.9	17.31	17.53	16.52	18.04	17.9	17.02	18.68	16.72	18.61	18.87	19.54	18.89	18.4	16.9	19.08	18.95	19.44	17.38	17.23	55.45	58.52	55.28	56.1	56.31	56.57	56.04	54.78	56.26
A80	201	188.34	169.47	169.5	195.65	185.14	179.82	193.18	203.45	195.38	182.62	186.33	201.32	148.78	184.74	215.6	183.22	223.15	213.95	165.61	18.89	18.94	18.88	18.72	17.33	18.76	19.33	18.09	18.18	19.09	19.5	19.12	18.36	19.09	18.15	17.84	19.4	19.09	19.58	17.74	56.95	57.46	58.14	57.55	56.61	57.33	57.51	59.02	56.47
A81	168.58	203.49	183.7	218.47	201.18	200.59	212.82	191.4	197.61	198.87	220.2	206.31	221.74	205.05	217.6	205.81	193.31	207.36	204.12	213.98	19.4	17.33	18.28	19.11	19.08	17.07	19.04	18.22	18.58	18.65	17.82	20.9	18.19	18.52	18.96	18.55	17.81	18.8	18.45	18.97	57.57	56.88	56.52	56.53	56.9	57.48	57.6	56.64	57.69
A82	191.14	194.54	191.52	215.89	215.36	185.44	203.59	198.6	193.71	190.1	194.97	196.37	195.56	211.25	191.58	199.04	210.32	209.55	207.28	218.23	17.54	18.24	16.33	17.66	17.76	16.3	18.22	15.4	16.34	17.69	16.87	18.77	16.29	16.69	17.63	17.9	15.4	18.25	16.97	15.42	57.31	57.54	58.37	57.32	57.43	57.93	57.53	57.46	56.91
A83	211.08	207.74	220.71	201.57	236.9	213.73	210.79	181.39	184.95	190.5	182.28	203.08	209.9	239.81	221.11	195.19	203	215.3	228.25	179.33	18.69	17.29	17.44	17.39	17.09	15.98	16.92	15.76	15.61	17.3	18.09	15.95	19.2	17.61	17.66	19	18.34	15.54	18.18	18.04	57.47	59.47	57.92	57.19	58.45	57.58	57.94	58.23	57.24
A84	189.09	204.23	207.66	220.09	180.19	196.54	186.12	207.16	190.43	184.2	207.3	183.09	187.56	195.36	201.77	193.37	191.11	189.1	201.36	192.71	20.17	21.29	19.32	19.12	17.98	17.27	18.16	17.34	19.67	20.74	16.19	19.67	17.83	18.93	20.4	18.2	18.37	19.92	17.41	20.51	58.71	58.53	58.24	58.96	57.09	58.57	58.33	56.73	57.21
A85	201.91	216.72	182.3	187.51	203.51	204.79	203.79	218.37	215	194.12	185.89	181.35	203.1	187.84	192.11	193.64	187.49	194.17	182.51	185.37	20.44	18.4	20.59	20.69	18.5	19.54	19.66	21.56	19.72	19.41	18.3	20.04	19.97	19.77	17.89	21.25	18	17.77	19.01	19.73	57.7	56.8	57.09	56.88	58.13	58.69	57.15	57.74	57.13
A86	202.63	225.86	193.75	193.69	215.89	206.68	192.78	194.01	212.57	197.31	223.83	182.23	224.04	181.61	222.11	206.24	205.55	188.18	204.76	209.25	17.13	16.28	17.4	15.49	17.82	16.2	17.52	17.35	15.99	18.79	17.02	17.35	15.99	18.44	15.83	17.58	17.25	18.44	17.42	17.01	59.26	58.28	56.97	57.68	57.52	59.67	57.94	58.1	59.17
A87	220.97	201.61	189.96	204.44	197.3	224.76	191.42	193.65	194.72	190.46	200.81	198.87	225.84	187.44	208.22	209.66	228.68	193.93	218.41	205.98	17.82	20.16	18.83	19.72	17.71	18.76	17.61	20.08	19.55	18.14	18.32	18.6	19.49	19.05	20.78	16.38	18.21	20.18	18.84	19.46	57.38	57.09	56.75	57.13	56.02	57.29	56.43	57.35	57.06
A88	163.6	182.25	166.19	166.65	176.38	204.96	188.98	185.65	182.25	187.37	170.64	169.23	194	221.74	158.9	195.96	162.53	193.84	204.26	206.95	17.69	19.43	19.17	18.56	18.64	17.55	16.38	17.05	17.17	19.3	18.93	16.82	18.15	17.27	15.72	17.67	17.56	15.19	17.18	17.78	58.39	57.27	57.02	56.96	57.46	56.23	57.44	56.93	56.74
A89	185.24	205.2	200.19	226.09	187.45	211.65	185.91	180.41	178	193.22	203.65	212.23	178.82	186.01	192.94	197.8	174.81	211.91	205.93	203.81	18.17	16.6	17.52	16.15	16.65	18.85	18.21	19.2	17.28	18.33	19.92	18.3	19.59	17.8	17.12	17.12	16.29	17.6	16.99	17.15	58.22	56.89	58.45	57.52	57.25	57.68	56.67	57.89	57.61
A90	204.44	192.49	203.2	212.54	193.44	181.71	187.45	211.69	205.2	194.44	180.82	196.97	208.46	216.1	199.39	198.71	217.53	211.67	197.75	202.07	17.04	17.67	17.37	17.48	18.41	19.57	18.39	18.83	18.96	16.91	19.27	18.91	19.21	15.69	18.69	17.96	17.53	17.08	18.79	18.99	58.95	58.4	58.95	58.04	59.65	57.87	58.43	58.16	58.71
A91	187.78	211.37	195.32	215.11	196.59	193.59	192.98	203.55	215.78	193.17	217.15	203.77	199.95	194.34	191.78	214.9	200.57	187.39	213.57	199.66	19.22	16.29	19.48	18.88	16.95	20.86	17.63	17.71	18.27	18.47	17.18	17.43	16.86	16.32	18.54	18.98	18	18.26	19.42	17.55	57.85	59.66	58.85	58.97	58.66	57.97	59.13	58.02	58.18
A92	178.99	197.47	213.54	228.13	175.05	208.66	205.27	197.47	223	182.68	212.38	186.06	175.02	219.06	196.18	198.87	173.66	205.02	165.71	206.15	19.79	18.56	19.59	19.3	17.87	17	18.34	17.11	18.04	18.27	19.21	17.38	17.82	18.97	18.21	17.69	18.28	18.67	17.19	17.94	56.15	55.19	56.53	57.13	56.46	55.86	56.4	56.42	56.35
A93	201.55	223.57	190.73	190.88	212	219.27	185.9	207.5	198.53	208.64	187.92	203.76	186.98	209.75	187.93	210.68	184.88	208.02	204.41	205.73	18.22	17.99	18.15	18.28	17.03	14.96	18.1	15.42	15.93	16.38	16.35	18.91	16.31	16.12	16.27	17.64	18.37	18.87	18.03	17.72	57.39	57.92	56.92	56.94	56.78	57.08	56.51	57.71	56.84
A94	207.36	201.13	190.5	191.8	195.86	193.06	186.24	194.79	195.97	195.83	197.94	177.09	200.66	192.29	199.51	199.1	170.71	193.62	179.84	170.27	18.09	16.89	18.42	15.9	17.85	18.41	17.23	18.78	16.24	19.18	18.17	17.35	16.94	17.23	18.31	17.42	17.77	18.88	18.99	21.78	58.28	58.85	57.16	57.52	57.41	58.36	56.48	57.55	58.14
A95	212.63	201.2	191.43	214.19	221.38	211.78	195.66	196.19	196.29	211.81	207.1	215.87	206.22	218.84	214.71	219.13	233.97	190.07	201.46	192.43	17.16	16.12	15.99	15.14	16.55	17.33	16.63	17	18.89	16.13	16.14	15.85	15.28	15.09	16.31	14.4	15.95	15.17	18.14	16.9	56.56	56.98	58.89	58.54	56.29	58.57	57.71	57.28	57.14
A96	182.42	223.15	207.3	209.6	212.22	212.38	193.93	232.36	229.16	217.21	210.57	202.17	215.52	190.81	223.97	211.18	226.53	227.13	218.95	213.43	16.68	18.38	17.01	18.69	19.67	18.71	16.63	15.15	18.54	19.04	17.69	17.56	16.49	16.51	16.98	17.64	18.56	15.79	16.82	18.08	56.66	57.39	57.65	56.27	57.28	56.3	56.63	55.41	57.01
A97	179.16	189.16	204.32	179.13	193.23	186.04	206.34	204.88	182.17	216.15	219.87	185.71	169.04	193.06	188.52	173.14	184.21	201.94	165.61	197.23	20.62	18.66	17.39	20.27	18.77	18.72	18.63	16.64	17.06	19.13	19.48	17.08	18.59	16.77	16.89	16.35	18.04	17.51	16.05	16.89	58.07	58.26	58.08	57.45	58.85	58.15	57.46	57.55	56.82
A98	202.92	202.57	200.1	178.36	182.69	218.18	208.15	207.11	188.52	226.03	188.2	197.61	216.33	218.86	172.56	199.38	214.56	204.44	204.16	169.39	18.26	18.29	19.35	19.75	18.81	18	18.81	18.55	19.14	18.84	20.54	18.03	18.63	18.39	17.39	19.89	18.94	16.87	18.42	18.75	57.44	58.38	57.73	57.13	58.31	57.6	57.75	56.79	58.41
A99	182.24	218.14	193.89	219.69	197.67	179.59	215.34	200.23	206.86	193.53	198.2	202.48	219.22	212.84	216.11	180.42	202.05	203.83	190.48	191.59	18.38	18.44	19.54	18.83	19.44	19.22	19.33	17.36	17.37	17.95	19.31	18.34	19.27	19.71	19.76	19.85	19.09	20.4	18.08	20.24	56.85	57.11	58.19	58.34	58.66	56.82	59.01	58.53	58.17
A100	221	205.39	204.82	213.69	218.87	201.31	206.89	197.23	218.35	218.45	217.34	224.86	232.5	195.86	193.51	190.38	204.39	226.62	198.33	181.71	21.24	19.16	20.52	20.25	20.29	19.81	18.44	19.28	19.11	17.91	18.77	17.66	20.26	20.97	18.87	18.98	17.82	18.68	20.4	18.93	56.99	58.51	57.2	57.51	59.06	57.32	57.52	57.37	58.11
[truncated: 51 more columns]
