# Supplementary material for: Application of Multiple Imputation for Missing Values in Three-Way Three-Mode Multi-Environment Trial Data
Source: PLoS One. 2015 Dec 21;10(12):e0144370. doi: 10.1371/journal.pone.0144370 (PMC4686903; doi:10.1371/journal.pone.0144370)
Supplement: S1 Datasets — This compressed file contains six directories for each of six datasets. A description of each text file is included in the corresponding directory. (ZIP) [file pone.0144370.s001.zip › S1_Datasets/Dataset6/Dataset6.xlsx]

## Sheet: data6
	L1	L2	L3	L4	L5	L6	L7	L8	L9	L10	L11	L12	L13	L14	L15	L16	L17	L18	L19	L20	L21	L22	L23	L24	L25	L26	L27	L28	L29	L30	L31	L32	L33	L34	L35	L36	L37	L38	L39	L40	L41	L42	L43	L44	L45	L46	L47	L48	L49
G1	201.239	217.29	229.72	208.954	202.197	209.834	205.032	197.971	187.246	202.194	153.693	188.802	198.285	207.405	181.568	220.083	201.919	240.527	210.659	205.399	186.104	214.014	208.148	232.722	235.632	206.22	173.014	202.666	230.271	192.634	188.7	189.217	199.827	212.005	187.213	204.472	199.942	196.911	203.797	177.595	207.944	185.28	210.031	211.738	204.114	193.465	192.242	187.04	223.919
G2	208.917	204.097	167.076	173.512	208.269	202.404	188.69	188.502	173.826	195.489	208.438	175.994	176.456	175.557	166.46	197.018	182.994	177.103	186.182	226.589	224.802	195.541	210.697	196.865	193.194	211.465	225.481	209.37	218.513	228.484	166.506	199.548	194.412	176.968	210.477	207.131	231.832	207.731	214.24	172.269	186.611	199.922	189.315	210.132	202.504	215.87	202.872	192.473	180.124
G3	182.277	175.505	193.277	178.598	185.056	215.455	211.513	188.718	207.311	204.772	204.213	158.302	207.994	192.066	174.922	251.297	206.722	153.15	194.431	192.92	209.726	146.674	163.989	198.682	195.352	214.152	191.33	183.76	192.774	155.643	181.989	188.644	159.898	200.63	215.448	200.061	182.34	179.292	191.065	164.664	179.43	204.484	161.744	194.874	185.25	195.641	209.184	219.603	195.715
G4	214.151	192.131	189.117	209.309	203.995	181.844	188.709	179.353	212.969	195.385	158.44	225.894	180.58	194.767	217.689	220.31	197.195	237.773	193.029	170.314	191.606	223.96	191.962	193.525	206.222	177.023	205.069	179.686	186.265	198.058	171.631	209.439	177.463	224.439	152.337	216.349	187.677	157.883	201.513	210.16	247.802	179.844	186.176	189.846	227.995	179.026	208.863	163.518	174.633
G5	203.15	223.611	187.008	186.78	209.584	177.903	215.672	192.349	217.255	201.379	224.481	211.634	223.367	170.697	184.421	218.903	181.688	211.404	180.339	216.872	213.77	200.841	201.82	182.236	194.133	216.386	206.416	186.725	209.986	222.141	216.011	192.781	217.267	215.369	225.157	169.022	180.855	200.712	182.393	199.917	204.957	179.433	219.362	214.02	227.362	204.474	191.902	218.361	198.06
G6	210.666	234.996	235.8	220.977	199.302	219.722	203.821	209.139	228.784	192.375	192.077	216.726	201.432	254.544	233.474	211.838	215.278	198.004	204.154	207.375	234.927	218.298	177.822	236.087	230.273	212.363	188.753	204.376	208.802	191.887	196.282	214.74	193.039	215.683	204.479	170.633	226.832	204.587	234.626	207.351	217.238	188.181	218.859	193.174	200.327	196.241	203.122	199.921	244.293
G7	211.96	189.083	203.386	178.957	235.275	212.474	205.01	207.454	187.15	202.482	205.444	209.474	198.378	195.641	210.824	190.979	196.238	219.604	182.589	199.438	209.205	201.107	191.64	202.066	189.302	188.764	222.404	220.157	219.174	203.572	186.939	207.438	178.031	199.447	197.721	205.096	231.085	194.983	195.171	188.761	209.64	252.219	197.432	189.089	200.28	166.589	157.133	175.944	197.815
G8	191.637	197.47	193.915	209.836	187.522	153.462	200.647	189.875	161.773	198.203	181.993	184.329	167.354	195.099	229.86	188.374	193.07	201.103	212.169	198.99	189.464	203.84	180.835	225.88	211.079	208.981	200.254	209.497	213.526	218.105	218.238	220.644	206.172	252.618	161.271	183.613	174.949	186.977	216.823	209.551	189.352	196.193	170.321	213.211	194.316	187.497	211.764	188.82	224.209
G9	165.818	208.065	229.099	196.383	234.672	200.778	180.602	244.513	190.417	229.977	217.558	215.672	237.127	223.202	239.913	202.626	201.423	208.543	176.56	224.574	240.612	252.603	234.52	197.714	230.768	201.445	249.238	193.527	213.415	228.595	234.422	196.517	211.413	243.023	204.349	229.711	194.671	238.361	236.093	229.334	224.934	200.5	236.997	232.162	199.352	191.879	218.751	227.076	218.173
G10	198.412	171.93	174.413	186.569	204.905	170.225	209.483	194.652	220.165	178.475	175.406	191.2	202.776	213.602	235.453	205.68	217.132	201.512	198.958	212.45	182.699	213.755	221.474	179.477	167.842	199.738	185.336	195.605	155.707	206.682	185.933	185.38	196.415	202.915	199.376	184.91	163.145	174.649	166.741	179.531	191.481	225.754	175.89	177.555	212.509	211.986	194.891	167.069	183.436
G11	178.712	189.321	210.177	213.938	214.873	228.085	205.248	194.046	218.663	215.881	192.332	201.194	195.691	212.51	176.003	187.4	209.944	200.54	196.21	194.832	233.47	192.288	210.371	253.723	195.708	209.214	208.549	217.84	186.459	178.828	196.126	188.522	231.252	190.141	201.91	223.346	202.899	187.379	233.035	202.084	201.257	212.38	198.513	228.393	202.73	203.54	205.729	222.097	195.669
G12	194.182	194.537	215.04	227.513	240.13	215.583	211.185	221.262	224.865	189.916	227.896	214.153	190.07	211.144	242.327	221.045	210.444	176.586	193.853	195.629	206.853	225.335	223.846	193.157	223.631	214.319	181.415	200.029	223.227	210.969	221.958	207.621	201.653	222.888	202.518	203.217	194.682	231.814	221.515	213.575	224.577	228.124	190.109	169.158	196.243	203.03	192.86	194.751	176.882
G13	225.319	188.43	228.621	203.349	197.911	186.36	236.009	215.043	215.863	224.956	224.387	202.876	191.156	213.049	195.492	210.995	176.103	223.699	177.68	207.371	217.889	205.397	178.867	214.533	211.079	194.209	227.43	190.887	196.785	221.831	208.585	201.446	207.818	193.106	185.706	214.841	203.823	205.062	207.981	213.317	209.73	187.007	229.869	199.444	181.746	239.144	243.063	210.144	201.516
G14	202.262	176.02	203.353	186.227	207.985	193.009	199.596	194.353	197.569	173.927	236.407	202.431	183.229	218.123	199.018	249.749	187.349	188.222	214.403	208.108	183.419	196.716	207.327	156.416	197.478	175.988	217.19	194.625	218.587	184.24	222.57	180.019	209.737	210.433	201.237	212.887	185.923	225.149	211.07	217.63	194.275	214.871	213.861	233.953	202.188	215.901	215.665	197.971	221.373
G15	188.599	172.756	193.427	181.592	180.228	185.155	171.209	176.238	204.273	191.758	188.885	200.112	219.838	176.003	178.36	158.897	140.546	189.333	192.686	180.034	184.412	189.401	179.037	168.696	192.148	193.563	217.228	171.438	164.071	209.751	176.517	185.754	151.229	157.5	189.651	167.361	196.554	143.126	179.756	211.652	205.051	175.182	198.75	215.232	193.073	195.413	202.78	145.178	191.11
G16	194.12	211.896	174.672	195.293	210.57	210.767	199.996	191.843	224.162	217.626	200.059	213.917	201.617	215.626	222.611	204.361	206.253	190.066	221.288	198.402	202.912	220.243	212.666	198.449	163.254	174.293	197.351	195.822	222.598	227.205	159.994	203.284	221.315	229.537	226.748	162.23	203.533	222.873	165.983	211.438	207.524	208.795	192.456	182.75	216.288	222.338	197.951	213.594	184.71
G17	215.267	216.982	204.308	219.407	199.358	176.378	218.651	214.171	213.171	192.56	185.785	212.172	188.763	215.694	201.444	194.108	200.849	220.754	224.56	219.13	202.699	209.494	220.293	209.113	204.19	190.926	195.119	189.692	192.971	233.12	170.189	192.57	176.256	206.513	203.443	207.274	221.938	210.382	211.705	210.466	218.875	226.976	199.93	213.118	160.549	225.592	180.069	237.927	189.323
G18	218.204	237.137	249.695	196.568	201.878	215.039	223.21	199.837	209.693	214.421	193.704	208.805	218.903	220.267	189.821	208.701	229.361	231.719	202.586	174.764	207.337	204.265	198.91	198.96	195.919	205.95	209.317	172.883	250.371	191.135	276.985	166.92	190.55	222.88	211.272	200.757	231.576	224.417	193.122	220.846	221.489	204.751	190.509	189.928	208.032	181.897	202.255	206.332	200.424
G19	222.183	241.395	207.838	206.184	184.722	222.43	183.032	219.681	201.58	183.864	214.64	216.376	211.923	237.032	198.635	214.488	207.681	215.84	205.765	207.183	222.063	188.647	210.391	219.211	193.603	202.279	215.189	214.67	189.917	194.461	199.233	201.652	230.772	218.862	238.104	166.982	222.423	225.192	217.219	186.408	229.809	182.577	190.748	195.569	220.415	210.199	199.476	170.386	232.04
G20	225.733	217.222	226.347	203.053	251.886	182.696	209.204	231.022	203.444	202.452	190.167	219.484	218.259	182.962	245.428	212.088	223.649	238.069	227.57	178.078	228.201	199.23	215.816	215.766	220.644	202.773	199.921	234.939	239.253	179.123	201.345	212.486	197.66	193.468	194.823	162.51	215.035	231.739	199.361	229.52	199.238	240.925	203.639	211.021	215.321	228.165	212.161	204.12	243.908
G21	186.685	183.861	192.496	177.659	182.846	195.669	190.004	174.253	184.875	165.593	177.21	185.39	166.808	187.284	202.377	190.966	162.676	193.7	165.334	206.624	155.894	219.697	172.174	171.016	152.771	172.343	182.402	205.151	167.67	155.584	162.34	180.677	165.31	226.938	184.889	182.288	156.502	157.866	166.937	175.547	169.343	176.108	172.352	161.171	187.461	151.947	222.163	191.456	188.394
G22	193.404	219.082	178.236	216.871	204.291	167.098	199.818	205.291	197.192	180.074	219.672	178.556	206.248	180.782	188.858	183.627	211.34	169.32	217.974	207.018	201.283	164.927	208.738	215.799	234.037	208.702	219.544	234.865	164.46	216.04	203.172	199.388	214.808	182.095	197.893	220.431	199.082	180.601	192.121	179.788	212.364	201.609	189.07	167.884	195.179	191.67	205.614	202.992	182.75
G23	211.427	171.333	218.137	176.808	179.534	176.855	184.518	189.405	190.639	183.708	193.104	199.305	170.5	154.768	196.909	166.205	215.599	204.215	186.173	182.956	174.916	210.305	194.934	175.173	174.365	187.172	199.026	187.315	191.224	214.489	162.052	196.536	195.651	126.555	178.678	155.398	195.611	140.198	185.94	168.778	154.192	204.523	193.471	167.678	211.401	154.86	196.964	202.694	197.24
G24	218.05	195.673	175.682	187.466	188.113	208.622	207.685	182.64	185.946	202.767	208.305	191.297	176.31	216.596	203.678	204.627	224.378	190.167	231.18	197.503	218.804	194.864	227.218	209.262	202.562	241.54	178.89	242.757	209.661	191.734	231.965	212.538	209.26	201.095	177.374	212.005	229.338	219.52	238.745	209.789	212.361	195.269	203.872	208.508	176.947	167.956	231.871	203.796	209.951
G25	221.882	222.037	229.706	200.103	202.632	216.085	207.25	213.964	215.618	209.174	188.629	226.411	180.809	210.567	183.857	202.58	198.522	215.687	192.847	189.005	209.454	203.769	229.014	223.08	185.779	229.829	217.265	201.603	214.13	207.912	225.928	231.465	219.952	227.858	231.138	189.747	223.548	226.377	198.127	212.324	226.075	219.576	183.971	208.642	189.649	199.182	218.965	184.977	227.638
G26	182.579	200.768	193.998	193.119	206.262	185.799	201.94	219.056	201.708	185.639	158.334	171.761	206.821	187.342	213.31	189.364	217.797	205.994	193.616	223.63	166.48	204.578	176.481	208.792	189.156	223.308	185.667	188.409	213.123	213.909	208.19	181.716	195.745	189.795	148.391	199.17	179.085	195.98	203.69	190.487	206.411	214.867	214.853	181.202	197.657	200.298	192.577	174.53	210.197
G27	213.436	189.85	200.054	202.875	242.397	192.488	192.858	185.457	219.689	236.143	221.143	237.143	214.978	226.373	246.362	238.399	203.034	213.805	205.69	217.569	177.149	197.781	233.338	196.852	192.505	202.845	199.641	219.632	189.903	216.783	216.733	228.234	224.573	206.462	220.908	241.796	222.127	207.087	218.668	213.763	227.423	204.234	218.949	223.165	214.579	204.294	214.78	201.378	207.114
G28	183.888	200.279	195.735	178.337	190.511	180.591	185.212	194.323	193.639	162.101	189.228	155.414	168.952	163.806	214.925	203.281	183.46	208.107	208.728	191.375	182.905	204.857	189.763	190.263	200.4	196.243	167.627	219.917	160.062	175.474	173.196	165.875	195.843	194.057	202.97	172.048	164.365	163.931	156.201	174.46	194.347	186.352	197.589	213.924	159.359	183.891	165.908	155.357	178.125
G29	221.092	212.235	208.742	197.684	225.047	193.671	207.809	232.597	213.901	197.834	167.254	193.661	221.858	225.218	243.85	164.938	200.787	200.773	185.384	187.289	189.705	213.51	223.534	199.04	176.077	182.822	196.167	175.571	181.054	218.867	196.061	199.745	205.497	177.086	176.082	163.036	170.454	201.527	221.988	212.474	190.341	233.083	206.264	220.716	196.165	203.253	192.107	212.137	199.738
G30	213.705	205.865	242.903	237.026	158.81	201.729	214.734	208.229	163.203	212.008	202.542	214.156	231.572	232.885	213.484	232.987	200.482	199.698	225.232	210.719	226.125	213.948	211.063	214.613	211.491	207.281	244.741	195.452	220.906	249.357	233.036	191.768	202.258	203.434	206.098	186.561	207.659	219.333	236.588	203.737	188.639	229.533	209.727	218.792	221.324	204.862	197.829	178.902	176.929
G31	204.315	208.163	197.436	164.411	183.415	188.976	188.758	191.569	195.136	191.808	215.896	189.412	219.755	242.779	209.729	184.336	216.594	180.628	182.269	192.875	213.683	189.762	196.029	201.944	218.813	232.192	224.671	170.612	207.506	200.19	225.057	208.167	233.811	200.32	188.912	177.616	201.887	185.368	188.162	214.549	202.119	181.198	192.11	175.721	197.742	213.916	177.707	210.89	184.561
G32	206.697	198.327	202.629	197.7	216.46	206.739	195.121	207.099	187.883	202.556	186.035	183.758	192.281	173.349	209.9	167.465	189.064	177.534	192.079	198.392	185.51	186.343	220.453	215.358	187.844	200.948	235.016	212.588	199.396	198.585	176.441	198.333	192.718	212.056	166.653	196.865	144.313	186.718	206.882	193.261	215.867	185.956	173.715	188.083	200.488	176.827	228.533	143.49	189.798
G33	229.639	202.101	169.516	192.251	204.592	182.865	193.444	180.617	194.773	192.893	214.333	190.776	176.471	194.09	176.258	231.187	224.775	195.61	187.747	231.883	236.903	168.413	215.286	180.221	173.641	164.012	203.938	196.429	199.929	162.917	154.452	205.138	168.967	185.139	197.131	196.72	159.351	212.028	194.206	188.085	212.321	206.302	194.438	215.296	203.966	197.848	186.88	213.048	200.657
G34	201.854	209.815	197.316	195.721	231.602	164.878	206.439	196.132	216.292	206.31	192.307	239.997	198.02	219.712	205.477	202.519	220.821	225.172	208.12	216.019	216.168	231.157	195.48	166.703	217.298	218.949	183.091	195.884	227.507	184.28	235.219	146.244	205.208	186.894	219.362	217.099	184.385	209.467	185.271	175.842	188.266	222.72	200.401	179.111	211.349	195.519	214.865	234.098	208.37
G35	189.593	212.553	191.305	203.737	206.068	204.963	213.717	175.134	202.748	201.744	187.502	231.512	185.389	206.653	222.567	233.369	177.952	186.409	217.951	215.965	197	194.411	234.692	249.094	174.543	216.563	204.265	215.804	191.351	157.671	196.989	193.551	163.464	234.774	211.552	206.754	217.943	182.392	214.376	216.983	201.826	192.379	239.672	162.139	225.463	208.412	201.35	199.719	199.168
G36	177.479	179.097	214.034	228.887	210.744	207.528	206.459	175.988	208.468	197.355	208.004	194.486	226.038	200.084	205.292	181.887	214.909	212.018	229.042	190.324	213.556	193.093	218.944	181.176	200.897	194.69	188.162	202.912	216.689	190.366	218.971	225.302	196.48	201.544	204.276	213.028	200.233	218.321	183.28	200.131	193.694	218.175	205.885	217.061	196.238	250.518	199.07	205.618	196.145
G37	181.188	217.652	180.375	210.189	209.319	201.555	208.468	178.532	174.03	189.181	174.128	166.387	172.867	206.277	223.048	202.979	185.777	169.524	176.073	222.911	187.331	216.479	202.857	205.54	209.324	202.692	185.839	179.403	183.644	196.343	232.45	195.545	203.716	174.583	209.062	200.567	188.221	226.037	188.959	193.263	184.196	212.628	193	191.004	201.154	192.146	206.728	207.82	176.577
G38	218.027	166.807	205.245	227.719	194.144	208.4	199.535	210.766	176.097	231.277	224.107	235.958	243.934	235.846	210.34	227.656	229.859	198.387	224.045	215.325	210.424	228.929	205.24	201.853	201.067	190.202	204.817	203.874	202.466	221.249	234.843	236.207	213.635	222.371	210.521	210.234	187.171	219.179	198.413	184.332	198.275	204.403	233.306	206.216	177.57	202.322	214.926	182.378	202.907
G39	186.699	206.771	203.315	150.927	200.185	206.063	178.306	208.271	183.904	200.513	208.411	193.258	217.597	236.731	223.305	200.75	184.847	194.66	233.724	192.149	177.887	163.86	194.922	211.651	224.021	174.23	222.488	204.385	197.237	200.895	186.069	190.894	223.866	200.288	187.402	196.584	198.154	222.374	193.075	179.987	238.106	216.422	186.835	172.611	194.018	185.102	190.811	225.543	204.655
G40	180.391	166.619	219.427	192.611	195.517	192.178	180.061	181.808	206.879	207.735	190.325	197.972	212.309	207.211	202.627	194.106	209.711	191.537	192.322	170.332	205.484	203.09	188.894	200.907	175.432	202.388	219.427	155.834	185.894	230.803	203.531	195.837	165.484	217.19	182.939	176.415	201.755	182.524	178.092	177.417	190.601	204.119	174.494	188.269	199.76	189.11	179.127	174.729	231.634
G41	210.301	178.285	180.621	180.589	181.817	232.578	225.578	208.697	226.292	210.317	206.757	212.312	217.207	183.669	175.941	223.667	182.196	208.678	236.158	177.957	181.03	213.666	183.807	172.026	178.537	205.972	205.65	203.975	190.672	184.659	184.355	199.444	204.641	192.547	200.057	173.159	185.763	194.171	200.827	181.311	196.318	218.429	170.833	195.878	209.237	252.314	220.661	182.532	197.204
G42	227.78	160.726	197.869	223.573	207.655	237.389	217.968	206.877	191.183	190.243	185.865	183.549	227.077	195.766	175.189	209.65	194.506	203.03	176.448	227.556	182.748	200.062	187.462	192.576	194.815	222.427	185.282	219.65	179.082	217.636	195.433	224.69	215.476	184.693	241.952	203.105	226.78	199.244	183.883	222.482	187.563	204.667	175.527	187.76	185.979	188.496	190.82	193.977	213.556
G43	191.462	188.774	242.862	221.993	212.184	191.494	175.761	193.861	185.032	220.305	209.453	190.597	202.996	213.884	209.855	187.219	194.678	194.008	184.093	196.626	193.262	181.244	206.308	202.56	208.432	192.415	190.382	160.843	184.14	198.86	210.806	198.842	184.961	194.287	176.754	187.572	187.879	185.455	222.651	166.259	177.446	218.752	199.467	182.704	185.52	208.307	171.973	189.732	175.731
G44	231.754	226.075	216.361	213.292	204.614	191.304	239.851	228.161	193.577	207.181	210.855	222.246	213.815	173.473	234.02	204.468	247.386	194.63	192.871	212.865	208.469	243.677	208.428	210.032	197.852	210.423	199.476	227.199	228.468	217.471	195.075	194.452	214.491	227.636	225.086	216.004	239.977	240.526	208.664	204.075	251.285	188.587	198.372	231.761	191.462	213.032	201.783	203.654	228.46
G45	186.058	209.994	180.129	226.075	205.817	210.513	187.44	180.2	208.573	195.056	193.023	176.572	229.605	204.097	204.746	197.766	212.336	219.618	206.824	208.919	184.556	205.199	199.995	208.735	231.337	190.343	200.433	217.516	225.044	178.253	197.989	237.309	226.025	220.768	187.052	168.972	242.529	213.125	201.658	169.533	197.185	206.931	194.105	226.946	181.811	225.214	230.459	210.576	223.727
G46	186.936	184.269	215.338	170.758	180.328	224.392	162.253	199.384	175.269	199.711	173.148	200.215	204.834	185.757	195.303	188.225	200.008	170.919	208.545	183.155	189.5	200.536	183.915	198.012	178.265	203.387	183.812	205.443	222.147	179.77	199.794	207.945	190.533	183.274	178.881	258.814	208.44	190.479	174.58	203.038	179.091	201.771	147.863	197.455	184.449	192.398	183.897	205.679	161.088
G47	179.09	196.637	226.27	216.107	196.777	211.368	210.573	198.684	202.617	219.683	194.185	202.516	212.869	214.156	199.982	187.466	189.587	181.824	174.345	199.976	168.217	216.589	212.386	185.158	199.416	201.001	204.719	227.066	204.117	218.658	181.822	205.094	230.75	208.742	183.332	165.067	187.86	233.115	210.81	225.517	204.889	186.451	212.716	207.556	228.46	192.076	230.278	226.11	204.563
G48	215.923	249.412	180.159	188.968	215.246	202.157	183.595	200.528	192.759	217.81	214.863	211.457	186.064	212.638	200.059	227.85	217.105	184.292	199.598	211.289	167.206	215.505	195.972	215.693	207.606	188.468	203.924	172.137	205.508	223.63	176.476	215.287	198.298	208.987	202.412	221.948	201.179	195.783	227.904	203.569	194.571	210.315	190.486	211.655	218.837	210.698	192.474	211.992	212.805
G49	218.331	198.172	208.777	189.496	167.025	186.328	215.474	211.904	183.792	216.742	197.739	218.351	194.223	222.034	175.034	195.855	206.461	197.042	180.572	197.28	213.845	206.504	190.193	217.072	212.353	196.799	196.899	232.047	201.599	217.847	169.884	178.114	196.615	241.482	179.66	196.904	176.244	172.037	194.524	193.485	200.114	213.854	156.077	205.522	203.098	209.133	183.459	218.094	195.006
G50	161.802	158.394	197.335	198.662	241.04	201.2	208.947	208.091	218.244	203.672	219.499	213.763	205.286	209.247	188.756	208.084	191.461	199.474	190.969	193.287	198.525	186.644	218.018	176.562	185.904	210.887	212.054	220.094	173.548	225.204	228.396	215.383	184.222	172.303	207.838	213.999	199.453	191.129	199.199	224.925	221.332	205.765	219.762	223.892	229.129	229.234	198.302	210.431	220.092
G51	188.487	183.011	197.583	232.828	218.612	191.506	196.586	157.29	198.904	179.196	191.918	188.696	211.698	156.982	202.995	159.799	165.453	222.846	190.178	193.682	179.087	234.534	218.364	164.717	186.315	211.226	223.125	204.659	215.85	168.26	186.406	173.106	189.035	184.445	193.898	196.131	220.837	199.411	175.27	207.061	195.651	203.39	171.091	201.886	189.635	216.787	193.719	185.155	155.984
G52	200.767	190.026	209.4	200.268	217.227	211.082	221.14	197.912	196.712	177.824	207.555	163.95	201.115	189.218	217.701	225.134	202.081	207.948	237.142	178.429	165.691	199.131	190.98	208.16	194.125	189.962	225.304	213.012	209.323	218.23	237.752	234.97	177.345	191.212	190.645	174.094	201.251	197.693	199.995	223.341	220.088	216.904	206.684	232.159	194.746	198.771	184.449	192.992	205.049
G53	223.371	157.386	167.734	216.465	183.297	198.32	202.053	209.162	198.024	233.025	220.619	210.637	196.146	201.881	205.93	206.942	178.893	182.675	203.331	218.871	194.014	176.545	213.413	193.832	212.322	205.123	180.064	201.79	234.95	214.998	220.944	212.909	201.153	191.414	196.811	176.779	206.396	195.406	205.365	232.571	221.573	196.084	210.464	225.241	234.533	199.688	195.94	202.668	178.522
G54	202.548	201.054	191.157	219.307	213.183	154.305	178.788	197.86	200.476	182.956	183.644	162.443	184.78	228.113	183.868	204.242	186.475	198.959	180.57	204.42	188.863	203.581	191.337	201.98	167.898	181.597	182.083	181.778	168.82	163.251	197.563	205.339	189.777	211.263	170.831	157.744	196.958	199.763	189.405	180.145	196.369	223.435	227.523	216.787	192.714	205.53	148.611	178.274	188.753
G55	217.213	201.698	219.461	187.424	233.382	209.559	214.767	211.763	219.115	240.065	226.043	203.792	222.893	157.541	219.805	175.35	217.304	250.294	223.603	186.54	230.576	196.899	220.642	177.368	229.137	225.293	221.197	218.583	192.212	240.965	207.831	169.242	183.463	173.01	184.545	187.967	177.417	224.105	220.311	227.148	185.852	203.294	212.907	206.051	200.88	215.007	213.664	220.153	219.768
G56	188.237	206.8	217.342	207.155	184.341	228.229	219.905	176.999	236.497	219.209	219.305	198.447	214.422	186.582	172.92	219.011	199.654	219.118	212.806	207.748	200.173	206.423	201.396	229.193	202.194	212.355	223.703	226.04	217.667	214.705	188.011	205.472	234.15	247.191	214.704	217.923	190.695	228.535	183.935	217.013	241.342	213.868	218.435	214.539	208.188	219.405	239.649	242.024	237.085
G57	186.702	195.083	216.489	207.438	174.554	205.48	213.724	170.571	194.099	212.535	186.352	212.982	167.455	222.476	196.543	179.937	198.637	174.387	178.693	210.955	191.541	201.521	189.344	182.851	160.786	198.09	222.283	187.188	185.411	168.512	215.288	205.17	206.867	205.624	169.689	235.668	166.424	232.581	157.037	214.26	232.69	218.318	220.256	200.309	170.211	190.477	182.935	192.139	185.449
G58	210.7	223.962	198.334	195.166	177.215	181.52	206.63	183.13	217.14	209.254	211.69	185.143	210.426	197.595	188.911	205.94	187.428	174.859	201.97	200.698	168.185	212.887	220.34	204.736	193.405	240.025	189.315	208.664	197.729	205.726	215.125	195.901	184.295	212.245	201.868	179.522	177.567	216.544	162.584	198.385	217.743	206.303	206.063	231.582	205.562	209.396	175.193	173.983	223.553
G59	193.203	188.194	208.061	165.16	229.483	192.795	182.066	186.911	179.126	156.238	179.803	200.976	187.591	185.826	222.128	176.211	196.939	157.251	199.162	198.337	175.355	188.138	214.711	225.795	168.854	184.837	165.435	223.964	215.649	219.626	216.592	203.105	166.99	188.801	203.039	187.46	190.218	222.257	186.152	180.797	171.809	199.45	203.912	191.619	217.673	165.054	205.131	185.878	181.267
G60	206.749	205.864	203.604	220.622	188.36	220.653	211.137	190.559	184.023	226.469	224.31	161.939	180.116	183.034	178.297	202.093	227.464	227.723	206.354	212.089	193.749	196.643	211.887	216.795	184.593	226.756	209.588	193.35	234.778	209.104	206.716	184.635	193.72	207.599	187.031	213.708	189.409	216.011	196.594	183.154	181.998	219.362	237.717	195.59	187.309	176.106	175.551	193.111	193.031
G61	207.951	188.043	201.931	240.437	254.529	188.771	216.416	189.832	206.071	220.294	213.327	237.143	234.968	188.208	216.761	244.445	211.757	196.941	212.4	214.666	200.888	202.993	204.288	219.819	204.237	217.163	205.331	178.226	213.532	207.437	227.911	197.775	208.235	218.942	205.544	194.979	233.74	222.966	217.086	236.742	218.702	199.05	195.673	203.605	222.102	204.303	207.105	228.215	249.305
G62	237.444	218.904	215.319	229.821	221.256	177.5	207.721	179.053	196.79	170.036	191.461	204.918	207.119	201.242	165.83	192.748	207.541	175.072	228.581	200.922	221.539	162.129	170.302	199.255	189.666	177.489	207.285	221.552	175.988	197.168	158.361	199.117	214.258	210.581	189.631	227.307	209.123	197.593	198.927	201.98	202.681	216.422	200.264	167.097	196.589	196.754	211.022	206.887	198.329
G63	221.261	223.327	202.647	180.195	225.845	241.341	195.09	229.421	175.839	193.338	204.716	229.285	224.428	210.19	235.445	207.263	232.726	196.915	181.452	198.69	214.743	182.688	226.706	196.565	182.084	214.998	221.755	249.109	203.104	248.786	221.029	241.881	202.441	213.198	204.327	245.971	212.435	176.68	211.61	209.152	202.083	191.699	202.315	210.792	238.572	209.19	205.722	220.138	184.356
G64	164.729	185.834	154.819	189.074	204.801	192.386	193.423	190.241	224.747	207.761	148.825	212.748	193.761	199.976	191.32	172.014	185.87	191.46	175.808	157.376	184.667	190.82	191.245	175.094	172.588	160.601	177.848	194.036	202.474	163.728	146.293	194.168	188.681	193.439	179.291	195.983	191.676	175.857	215.856	213.487	154.62	180.454	188.905	162.641	175.088	213.964	187.741	183.664	227.695
G65	187.842	201.865	194.634	182.354	184.941	210.902	176.05	219.281	211.48	189.289	167.939	202.457	190.346	187.584	200.448	200.354	195.506	171.974	188.937	186.883	215.877	177.175	197.052	176.341	215.73	190.163	178.598	165.579	197.277	193.451	183.912	228.816	208.806	186.987	199.154	204.561	219.776	191.675	244.649	197.594	202.772	205.752	171.35	178.697	180.256	182.997	220.156	214.649	200.448
G66	216.216	177.654	171.679	190.727	189.245	196.605	200.771	166.642	214.741	195.049	203.687	198.089	180	199.541	159.759	201.011	195.618	213.257	180.418	194.91	213.836	179.014	206.76	181.811	218.259	176.382	176.286	164.714	217.715	190.85	197.999	193.53	175.809	184.741	202.432	187.018	192.622	196.271	182.499	177.47	175.962	186.693	221.368	192.258	202.037	183.804	180.509	170.424	183.152
G67	205.838	203.57	206.262	177.973	208.968	149.991	208.011	182.602	227.116	190.547	210.549	196.523	236.943	216.686	178.628	220.798	176.661	204.75	213.508	221.621	197.345	203.568	196.854	208.002	208.604	212.864	225.548	203.984	222.203	230.756	215.81	243.635	168.318	186.981	216.57	173.281	212.487	226.565	178.589	195.349	202.344	213.195	184.057	198.545	187.82	199.486	182.216	206.834	185.831
G68	193.739	226.243	220.611	218.368	201.535	232.946	210.801	218.257	230.375	207.807	224.568	239.677	194.957	224.455	249.673	198.207	235.347	191.262	177.607	174.514	192.271	178.165	201.515	199.718	183.445	184.231	197.197	199.294	221.639	227.811	191.482	212.498	204.998	198.057	199.738	217.227	183.606	208.178	208.675	216.694	219.713	211.986	194.823	204.905	210.417	207.257	208.261	217.294	221.001
G69	209.524	205.467	188.149	179.528	167.901	158.797	175.163	218.491	209.554	200.07	176.319	201.322	205.236	193.206	188.989	177.212	198.543	180.345	197.212	172.497	224.923	211.851	167.513	192.389	198.53	245.823	214.99	207.577	183.044	212.452	168.802	221.389	184.226	165.667	224.737	208.406	196.286	207.552	207.668	195.506	218.801	171.078	207.909	181.71	184.157	164.014	200.64	203.827	204.796
G70	240.47	181.646	240.629	218.243	242.172	240.234	225.506	218.24	206.16	227.247	229.572	206.375	218.038	216.107	236.797	228.842	231.856	229.317	199.499	233.464	222.972	257.806	220.111	215.481	242.802	220.919	213.283	207.972	229.011	212.97	208.327	225.341	229.486	226.417	233.01	217.061	213.679	234.366	273.998	237.581	232.39	211.692	227.361	217.634	214.637	213.537	255.559	194.448	187.585
G71	215.131	219.355	222.705	263.802	206.698	231.899	212.683	215.922	229.736	229.745	213.149	223.528	186.788	199.439	240.944	239.776	209.609	210.854	204.843	212.01	182.875	237.531	203.5	197.705	228.427	189.81	194.021	225.673	183.275	216.781	211.24	232.809	182.845	170.754	221.788	200.213	230.368	213.72	197.179	191.203	212.865	227.9	213.533	180.937	204.852	201.933	216.326	197.405	202.142
G72	195.534	233.435	186.688	238.339	222.717	178.753	210.454	162.943	165.22	215.113	207.622	213.14	151.596	172.049	198.475	172.977	212.13	152.025	191.383	209.25	218.959	232.715	208.261	177.047	212.193	228.194	210.747	200.557	194.749	217.305	183.125	183.047	188.768	206.889	200.707	222.872	184.577	209.225	162.607	222.689	186.389	203.818	211.876	216.71	177.691	191.66	199.205	203.055	220.676
G73	189.374	222.451	229.94	212.426	174.087	217.891	190.864	207.119	252.179	226.749	219.433	184.323	216.593	213.287	250.449	211.558	201.994	202.588	231.351	184.899	231.26	186.265	173.826	208.799	213.205	173.95	239.485	211.81	195.016	230.163	188.911	222.867	197.731	209.063	206.461	198.178	170.981	187.093	202.733	201.978	202.571	184.5	192.153	204.965	227.285	189.533	218.922	199.626	197.726
G74	184.322	189.523	179.997	190.661	191.948	182.141	140.928	203.957	188.19	164.334	221.508	231.297	181.387	215.273	192.424	197.749	191.328	195.3	210.52	176.745	187.792	191.176	207.798	171.388	179.537	197.254	195.952	188.352	200.746	191.583	165.754	197.388	219.744	193.71	165.812	169.656	170.977	213.299	194.953	183.787	199.174	202.351	194.8	205.871	187.284	220.318	161.136	193.688	178.041
G75	175.584	198.764	208.963	178.267	216.826	193.539	180.471	234.558	201.982	178.831	188.646	203.283	210.623	180.762	193.033	196.287	178.006	198.537	166.508	193.418	199.759	201.129	191.494	165.287	196.605	193.817	195.633	182.728	167.965	215.68	220.961	173.06	168.755	195.052	214.256	201.41	176.394	176.463	200.363	202.313	200.521	175.982	180.354	165.847	174.94	205.6	197.44	189.737	188.601
G76	246.696	174.429	203.412	178.447	159.227	188.645	201.517	184.074	176.182	178.32	166.669	202.377	166.589	201.638	195.359	190.69	177.875	165.967	223.95	193.399	186.133	184.812	207.845	186.255	191.847	211.354	188.892	223.02	183.731	186.931	214.575	194.003	159.796	172.323	170.918	215.22	236.179	195.53	206.851	204.26	175.269	189.355	174.838	192.063	182	188.897	174.859	188.112	208.983
G77	199.907	228.45	240.019	238.607	216.897	223.064	223.639	235.001	203.499	212.893	188.524	192.976	202.512	225.245	225.15	211.446	210.624	244.397	215.745	230.869	235.227	198.262	213.616	220.652	210.305	192.863	222.127	198.805	170.037	189.605	219.385	170.258	227.669	187.439	194.857	222.387	197.776	188.021	191.886	209.594	220.625	200.371	212.438	207.542	221.422	172.248	198.087	223.391	194.771
G78	184.393	217.014	214.741	215.78	208.418	187.923	243.332	221.745	170.475	218.958	202.622	203.893	216.222	167.209	194.744	185.515	190.254	203.664	198.539	232.649	186.193	213.487	205.031	214.477	187.446	195.525	209.627	217.036	213.016	212.142	203.989	176.476	198.792	189.038	230.156	191.744	189.272	216.266	169.742	199.095	196.363	192.451	199.734	199.738	246.061	179.757	228.219	183.357	217.855
G79	206.43	171.911	201.831	199.229	168.072	208.328	194.611	185.526	199.578	187.78	209.89	213.532	190.101	200.891	190.041	199.711	194.643	179.194	173.603	222.508	192.664	211.784	183.644	198.5	175.539	189.066	178.894	225.191	195.918	187.989	174.951	172.237	208.158	178.141	183.226	206.174	203.656	207.226	182.607	173.313	175.757	192.942	175.447	184.889	209.106	204.883	198.104	199.481	170.395
G80	219.497	173.623	197.213	196.861	232.017	213.799	203.583	219.752	207.321	222.544	194.823	194.663	228.038	182.965	195.266	218.986	200.965	180.644	216.889	216.516	164.641	229.701	194.896	181.069	210.284	198.581	230.228	217.092	182.187	177.627	227.527	220.115	198.466	194.298	186.985	202.645	171.896	215.009	199.004	178.96	204.713	206.755	219.574	201.052	182.544	186.535	191.191	221.073	212.857
G81	196.824	207.267	175.324	225.644	202.289	220.393	183.183	215.59	186.486	213.165	226.839	184.793	208.99	212.024	198.67	200.149	215.246	196.863	176.771	207.262	191.345	205.995	199.977	188.323	192.129	197.855	185.87	212.556	191.256	174.473	208.506	196.138	181.186	215.359	205.579	207.45	173.575	200.41	198.131	192.645	201.016	188.257	211.866	224.346	227.488	216.137	207.966	213.037	227.019
G82	216.141	221.041	203.07	192.347	211.658	212.101	205.148	227.582	218.723	217.995	178.524	207.139	202.236	187.071	208.413	186.009	220.993	176.968	226.375	193.096	202.618	187.059	204.922	229.331	188.688	202.576	228.451	216.202	225.532	235.183	195.242	204.622	198.534	221.49	178.451	201.994	196.168	220.898	225.908	204.065	193.13	214.234	204.959	222.636	257.908	194.956	178.558	227.332	207.769
G83	188.72	229.254	195.423	182.306	207.249	226.652	214.061	205.124	219.776	210.098	214.505	201.65	174.858	232.71	208.87	270.333	190.835	168.929	246.374	201.803	211.054	205.946	232.831	216.495	230.458	222.236	171.9	207.674	214.009	226.396	200.874	212.666	195.596	231.029	223.302	223.068	209.196	250.169	235.928	187.134	213.75	224.256	220.708	191.973	192.862	222.777	221.016	254.091	218.343
G84	171.587	192.538	207.107	232.28	185.068	178.536	244.413	213.4	205.483	212.282	217.807	197.245	211.172	232.214	195.192	205.368	185.342	193.385	173.776	212.723	178.275	203.769	203.798	229.786	202.825	191.966	210.23	188.485	168.276	232.613	221.078	193.652	174.883	184.288	197.959	212.3	212.975	207.209	196.158	194.124	201.281	223.219	183.257	168.843	181.119	209.705	224.189	193.761	182.876
G85	190.797	172.951	186.935	200.102	177.29	189.771	186.384	185.448	215.15	206.479	195.561	204.444	194.529	202.198	208.632	194.137	215.853	216.169	226.944	207.111	166.215	186.754	162.165	217.04	196.797	232.361	207.605	222.311	200.298	207.358	200.948	182.945	226.51	192.176	195.118	200.802	215.838	197.565	204.781	203.478	213.311	198.256	198.132	172.175	224.205	197.901	187.481	214.055	194.541
G86	203.786	201.218	191.293	230.396	232.576	218.211	202.909	195.194	209.371	163.825	207.237	185.176	212.306	188.166	166.734	240.641	216.582	159.198	197.007	181.868	189.863	200.543	223.336	185.252	208.044	207.684	198.674	218.781	214.952	184.435	171.137	177.027	193.943	215.384	209.4	145.791	184.572	192.715	197.258	184.651	195.137	222.586	164.587	200.26	190.444	217.612	216.034	207.16	199.335
G87	186.914	201.236	185.342	199.563	156.214	202.819	186.438	191.154	201.298	179.73	214.876	197.835	187.632	201.837	192.441	182.649	217.875	191.438	189.203	182.812	219.776	170.873	163.834	191.313	176.769	181.58	214.789	172.96	218.626	239.066	214.167	226.551	220.417	210.092	206.422	191.94	214.745	184.219	219.509	202.804	181.972	220.71	175.415	207.282	207.396	215.411	196.934	162.801	208.935
G88	258.413	224.552	244.332	223.785	226.331	221.714	209.054	194.237	246.504	225.731	174.096	230.676	208.526	220.106	229.495	214.975	228.604	202.841	241.486	219.728	212.135	253.542	224.033	234.722	224.107	207.813	223.99	234.101	225.301	226.195	230.169	242.418	261.645	225.367	173.347	249.279	224.258	213.7	194.076	187.559	215.846	219.75	237.945	203.708	227.935	253.174	225.63	220.218	192.986
G89	190.842	212.267	212.292	180.281	209.496	174.543	183.735	206.18	201.624	195.572	209.595	214.767	231.574	193.798	213.855	207.193	191.104	213.953	178.339	206.169	212.589	216.604	191.066	198.034	231.624	218.082	250.303	188.672	213.778	201.989	191.15	200.711	214.641	196.221	199.447	196.155	219.552	188.436	199.997	192.643	205.629	192.998	232.407	177.047	202.385	203.126	190.263	201.759	186.334
G90	174.129	194.302	187.611	166.897	160.98	181.087	177.056	177.36	168.866	183.645	156.837	146.753	194.732	181.827	160.073	177.549	171.606	172.769	161.952	173.858	201.393	180.704	189.933	200.985	183.376	194.417	177.476	209.69	198.266	153.768	141.729	167.544	201.261	218.209	178.763	163.483	198.058	182.753	209.181	161.521	194.437	158.234	180.441	214.827	138.865	165.469	173.044	194.371	159.614
G91	220.627	180.629	206.714	231.998	211.478	192.81	206.462	210.882	199.137	196.71	196.548	182.329	206.884	197.637	193.911	168.048	239.509	222.974	241.985	201.088	217.889	187.264	213.882	252.631	168.67	213.491	198.889	196.85	165.435	188.396	188.548	246.234	201.349	166.754	208.756	208.519	247.115	205.854	190.095	204.893	208	203.293	170.678	199.254	213.789	219.182	202.698	198.53	216.003
G92	176.583	155.938	180.425	175.886	176.895	156.881	162.608	219.075	180.56	192.914	185.014	192.129	198.162	206.232	195.829	183.998	187.638	202.079	163.745	187.978	187.298	175.711	169.94	178.02	152.952	186.106	175.472	181.557	186.748	205.639	208.22	173.535	191.023	181.795	203.787	195.774	161.537	176.536	174.954	180.508	188.484	164.664	180.24	207.157	212.731	149.721	202.511	154.709	208.492
G93	220.9	191.515	209.566	205.786	201.362	205.751	182.38	200.488	206.528	249.719	205.334	199.029	198.71	200.134	225.429	216.51	208.857	207.246	244.397	196.603	243.303	206.042	194.93	189.7	203.471	205.076	197.631	177.971	241.133	214.605	194.414	235.073	229.235	222.059	235.034	194.454	248.6	209.322	241.669	246.85	203.064	207.056	227.452	207.658	208.013	216.726	221.054	213.511	193.011
G94	198.739	194.34	190.347	204.386	204.113	181.645	206.884	205.419	213.526	221.111	195.006	179.687	212.816	207.473	180.213	195.681	152.913	191.935	186.059	191.66	189.08	182.45	219.64	204.815	204.726	181	162.249	221.014	182.664	164.805	184.354	211.247	209.813	218.839	201.965	200.669	207.27	187.21	221.936	225.693	204.096	193.214	206.19	204.774	168.394	225.419	201.488	175.943	156.04
G95	220.397	220.65	202.056	181.158	212.017	188.087	203.185	168.558	221.348	194.585	239.155	194.853	201.054	208.324	215.366	212.746	223.318	196.995	231.856	209.608	207.376	200.005	222.698	193.44	247.677	217.003	190.25	215.635	204.4	179.944	214.644	218.418	228.968	213.376	183.037	196.68	250.214	197.666	222.217	213.61	172.784	203.915	167.16	167.918	226.915	195.784	190.764	205.854	210.005
G96	201.346	220.408	190.717	213.837	171.116	220.2	248.548	191.235	220.714	177.137	165.17	213.337	227.419	202.882	210.355	212.155	212.534	177.492	181.897	205.654	190.931	238.294	188.969	212.027	201.469	221.243	214.118	173.637	185.229	209.765	200.135	186.898	212.003	215.247	214.743	224.434	213.845	210.727	201.236	185.8	182.088	182.264	205.404	227.047	226.296	216.963	184.517	210.98	207.694
G97	204.301	174.372	191.543	214.048	210.682	192.333	215.074	239.246	207.397	193.917	168.978	182.638	209.609	188.733	241.778	193.928	203.939	199.146	214.919	238.413	200.216	171.254	212.338	209.9	204.722	218.265	202.162	218.085	199.022	179.68	210.375	192.878	228.58	238.463	186.845	205.447	181.622	176.452	182.903	172.535	205.426	177.411	192.207	236.653	202.77	204.125	184.516	210.572	180.573
G98	214.631	242.552	193.945	168.321	167.999	227.773	196.574	189.469	195.203	154.667	184.265	188.022	193.438	230.339	186.481	190.819	177.493	153.381	219.475	198.512	193.864	188.821	226.39	217.878	220.587	199.585	145.436	203.814	179.5	211.963	189.952	235.089	192.635	196.487	199.21	199.076	205.15	236.269	202.962	174.202	192.431	214.882	181.466	230.016	204.557	164.188	189.952	198.897	210.606
G99	172.269	206.248	193.748	185.542	188.593	224.221	191.756	187.652	223.04	188.038	168.987	190.275	180.961	171.5	175.623	200.439	193.504	195.273	210.72	168.011	218.043	200.466	186.38	170.833	224.06	172.687	195.256	208.941	185.135	190.977	190.185	200.911	199.603	220.982	215.536	180.728	195.022	169.138	193.024	173.613	193.621	206.972	163.966	157.536	215.682	197.941	201.887	181.266	173.028
G100	178.775	197.851	159.773	189.866	196.576	174.089	190.179	196.695	198.712	217.434	209.869	181.54	214.718	197.611	173.254	172.657	207.833	192.766	170.843	169.728	175.032	200.33	198.798	194.466	208.541	178.073	188.277	196.338	176.924	207.602	190.244	175.094	193.098	194.76	187.444	222.54	202.907	155.333	195.674	214.504	132.272	160.902	203.56	205.54	221.06	197.808	194.318	209.788	209.129
G101	215.99	206.023	180.057	200.108	222.022	202.82	182.319	197.119	230.957	218.863	191.779	198.568	211.428	220.626	166.677	193.193	246.879	199.498	188.704	212.393	203.795	210.516	245.655	207.754	237.351	224.273	203.089	235.11	233.837	207.111	204.368	234.636	225.751	214.273	202.374	228.381	225.401	179.202	185.953	206.787	235.863	204.978	215.01	205.052	263.648	190.851	239.406	247.917	191.071
G102	233.981	177.118	180.941	203.427	205.85	232.064	210.558	201.433	212.928	215.299	231.044	192.945	228.36	213.144	204.545	187.947	200.697	223.266	201.728	188.834	214.021	214.93	169.192	187.541	216.25	198.422	210.775	190.472	210.698	208.596	195.95	220.469	179.189	221.708	220.082	221.495	203.643	212.005	178.046	176.776	197.671	202.991	211.441	220.459	200.317	186.592	190.989	203.497	162.701
G103	204.254	199.632	189.738	199.812	193.535	192.815	175.585	200.384	184.929	187.422	204.715	241.477	208.741	178.037	203.723	186	182.411	198.853	195.822	221.332	173.738	198.992	204.718	180.818	208.134	186.625	183.665	184.143	208.244	191.855	182.817	191.686	174.889	211.036	181.979	210.465	218.751	167.7	201.504	160.891	208.075	191.028	205.722	223.278	180.885	194.454	203.373	198.444	204.509
G104	202.715	206.083	155.626	194.612	174.94	200.418	180.981	200.31	203.292	208.282	189.455	191.794	211.978	199.027	212.876	199.556	228.734	195.78	212.898	204.245	202.764	221.02	208.656	183.013	167.103	182.36	187.236	200.72	188.057	185.622	199.139	213.245	182.883	180.201	221.75	197.287	195.475	179.856	173.694	205.564	192.037	214.758	220.236	167.287	212.767	182.871	227.879	175.866	215.505
G105	189.049	208.594	231.067	203.28	240.124	216.05	177.527	214.434	212.621	198.325	221.498	216.691	195.935	184.599	198.623	179.874	189.256	184.716	214.17	217.958	185.22	198.635	202.709	203.77	205.853	187.289	191.373	192.556	202.353	181.721	195.236	229.458	203.712	190.524	212.184	187.835	191.65	215.021	211.499	200.606	211.93	210.657	178.719	193.216	202.83	203.051	164.935	186.142	189.7
G106	217.192	175.792	180.422	203.875	215.219	162.463	192.092	156.175	219.124	185.075	183.106	196.934	184.862	181.141	199.367	212.061	204.299	194.843	198.31	215.494	188.565	187.064	211.473	206.356	201.277	241.634	230.271	209.69	182.972	193.077	179.107	213.964	188.36	205.56	188.059	209.193	190.977	208.442	192.501	159.557	195.742	217.929	204.449	169.544	192.808	208.995	204.163	203.671	200.776
G107	177.634	194.704	164.206	210.69	231.567	215.689	186.054	221.635	197.656	173.196	195.666	201.889	189.083	192.972	186.947	200.05	206.473	193.155	168.131	221.195	187.084	179.252	180.037	194.229	146.824	174.016	186.108	196.107	192.847	192.684	169.378	200.462	210.402	178.98	229.33	220.194	163.577	190.855	166.982	177.021	189.616	182.503	181.964	182.644	194.479	190.726	203.931	224.186	168.501
G108	188.344	192.472	191.435	170.438	221.927	204.856	225.409	184.4	193.69	204.032	217.705	208.551	208.608	203.216	199.202	200.71	194.102	218.03	192.628	225.179	206.056	217.812	195.433	204.402	201.089	186.158	192.412	202.365	166.287	200.843	199.108	162.876	198.014	197.05	226.832	186.475	183.393	163.633	206.017	184.177	222.67	206.211	187.977	175.226	193.246	203.257	159.055	231.322	174.93
G109	205.378	213.484	230.359	198.591	249.687	219.601	207.487	199.82	191.087	195.052	204.834	207.403	187.022	206.962	202.623	211.873	211.085	231.66	221.643	206.644	222.317	174.968	210.13	212.845	218.868	206.032	209.207	201.357	231.922	209.167	217.791	203.476	218.393	218.636	215.224	189.704	193.72	221.965	199.999	215.375	151.679	221.77	194.918	189.132	215.088	207.896	218.211	223.365	186.237
G110	163.031	203.615	193.894	195.946	191.296	189.289	200.112	175.533	186.209	171.407	197.383	197.269	212.825	225.213	199.345	184.498	221.336	194.975	198.608	209.904	232.798	213.187	193.638	216.345	175.861	214.508	218.507	213.135	219.517	210.876	205.226	206.871	210.845	208.986	215.366	206.985	198.122	218.55	202.957	210.792	200.829	215.453	187.935	211.95	173.321	223.653	190.933	189.41	211.503
G111	202.599	255.404	220.674	214.673	245.328	206.781	216.756	203.591	185.775	214.128	236.789	196.06	225.133	194.071	228.458	206.997	221.519	224.08	236.767	187.907	233.341	213.067	177.681	189.939	202.105	200.982	219.203	188.882	189.468	181.383	249.431	170.86	225.363	189.46	170.581	227.703	194.386	217.592	207.406	237.203	196.938	240.133	201.244	207.32	184.756	223.125	215.374	201.55	200.185
G112	221.32	200.419	210.014	205.765	219.125	230.183	183.867	191.72	220.098	228.495	207.913	200.932	202.298	211.559	197.577	197.787	193.931	196.674	230.21	217.248	202.277	187.889	178.253	210.775	205.384	203.369	196.191	218.001	198.343	195.71	201.539	220.636	213.606	227.331	212.984	219.364	237.271	239.363	213.44	205.427	201.838	213.736	213.607	203.517	208.544	193.119	205.107	224.936	211.513
G113	234.691	184.272	214.035	186.331	234.006	214.614	230.54	210.892	212.144	224.824	176.918	217.744	223.568	199.952	218.095	207.197	215.641	218.755	233.477	215.511	195.843	222.439	199.543	199.006	260.224	234.823	227.928	198.583	207.456	222.127	220.481	235.98	242.648	232.28	234.19	184.066	211.439	175.166	230.127	191.434	207.768	177.212	234.159	223.544	194.812	203.525	234.7	238.104	222.302
G114	196.003	221.354	187.143	200.752	196.165	184.362	228.391	185.201	218.146	218.412	204.408	183.461	200.483	203.689	223.163	192.488	205.781	176.223	179.453	208.06	186.084	182.716	207.257	197.46	210.974	212.574	202.859	205.401	190.294	197.807	203.439	223.609	189.45	218.627	207.174	212.357	203.878	208.871	184.967	190.357	192.677	193.279	202.548	222.5	236.326	180.337	200.649	195.176	222.802
G115	157.948	167.619	239.305	168.71	193.916	194.84	209.692	198.452	199.604	201.762	220.572	230.175	190.021	243.333	217.898	203.544	202.479	165.397	216.409	223.877	200.068	176.582	248.24	193.824	217.236	178.689	210.44	215.427	196.498	211.258	165.41	212.155	199.758	219.735	178.449	198.398	201.94	186.506	210.114	210.154	218.109	191.731	193.862	192.334	175.973	222.075	205.639	171.751	211.926
G116	178.449	194.689	179.721	177.435	217.721	202.09	186.387	196.614	191.504	220.193	186.945	228.323	200.653	192.594	198.48	208.095	179.933	188.585	177.111	188.671	190.741	187.002	187.646	150.373	182.583	233.495	203.296	223.966	189.085	194.245	201.277	131.697	180.866	204.121	188.646	190.409	204.725	192.545	207.034	189.42	184.967	170.907	207.539	200.821	222.504	194.094	222.673	210.526	208.165
G117	206.859	219.27	210.207	257.311	215.978	217.725	214.51	177.653	208.52	198.239	199.848	182.699	192.533	230.65	198.479	212.88	177.063	226.792	188.643	212.257	199.533	207.552	245.073	198.863	197.876	223.586	226.584	198.249	189.083	178.029	213.193	201.097	205.824	226.476	191.713	203.455	188.857	224.484	212.047	229.962	198.585	198.778	201.163	205.17	217.932	211.796	212.74	228.723	178.884
G118	216.596	199.481	206.578	243.685	236.539	231.67	201.964	213.285	257.993	206.989	218.739	219.539	220.055	209.812	211.071	227.474	260.438	216.95	195.13	198.068	204.627	231.25	167.265	197.066	217.836	219.194	235.034	193.692	195.042	231.502	219.846	201.526	201.685	217.53	208.547	207.765	222.508	251.104	225.126	191.308	223.435	235.167	171.458	223.34	210.712	197.944	260.582	215.63	208.555
G119	196.133	168.026	195.772	192.077	162.253	194.927	214.44	157.615	190.075	164.444	179.451	205.919	191.346	204.14	202.793	215.215	199.031	222.675	134.695	187.676	190.41	186.68	178.908	206.367	190.152	195.313	190.581	164.03	176.412	173.256	202.958	173.901	193.292	170.506	212.386	181.877	217.265	202.423	188.237	190.868	167.35	167.847	207.75	216.234	184.926	219.149	220.857	206.424	201.194
G120	193.195	214.804	199.5	178.018	180.96	189.438	187.653	204.472	188.457	202.763	211.995	222.564	199.15	183.644	184.913	191.913	218.525	195.816	187.934	210.928	204.102	201.417	200.962	180.91	211.077	181.205	172.398	196.756	205.958	226.42	206.541	245.182	244.964	184.571	161.475	204.262	192.736	213.72	198.075	202.866	190.02	218.968	179.05	175.897	205.752	181.666	200.18	182.023	210.412
[truncated: 191 more columns]
