# Supplementary material for: Application of Multiple Imputation for Missing Values in Three-Way Three-Mode Multi-Environment Trial Data
Source: PLoS One. 2015 Dec 21;10(12):e0144370. doi: 10.1371/journal.pone.0144370 (PMC4686903; doi:10.1371/journal.pone.0144370)
Supplement: S1 File — (ZIP) [file pone.0144370.s002.zip]

Archive with 22 entries (19 files):
- S1_File/
- S1_File/1.MAHC.R
- __MACOSX/
- __MACOSX/S1_File/
- __MACOSX/S1_File/._1.MAHC.R
- S1_File/2.NORM.R
- __MACOSX/S1_File/._2.NORM.R
- S1_File/3.NRMBYcell.R
- __MACOSX/S1_File/._3.NRMBYcell.R
- S1_File/4.NRMNBYcell.R
- __MACOSX/S1_File/._4.NRMNBYcell.R
- S1_File/5.NRMcolumn.R
- __MACOSX/S1_File/._5.NRMcolumn.R
- S1_File/6.PMMBYcell.R
- __MACOSX/S1_File/._6.PMMBYcell.R
- S1_File/7.PMMNBYcell.R
- __MACOSX/S1_File/._7.PMMNBYcell.R
- S1_File/8.PMMcolumn.R
- __MACOSX/S1_File/._8.PMMcolumn.R
- S1_File/Description.txt
- __MACOSX/S1_File/._Description.txt
- __MACOSX/._S1_File
