# Supplementary material for: Application of Multiple Imputation for Missing Values in Three-Way Three-Mode Multi-Environment Trial Data
Source: PLoS One. 2015 Dec 21;10(12):e0144370. doi: 10.1371/journal.pone.0144370 (PMC4686903; doi:10.1371/journal.pone.0144370)
Supplement: S1 File — (ZIP) [file pone.0144370.s002.zip › S1_File/1.MAHC.R]

library(cluster)
library(rpart)
library(maptree)


#############################################################
## To estimate missing values using mutiple agglomerative hierarchical clustering.
## This function requires other functions below to run.
## data = two-way three-mode data (entitites as rows, conditions nested within attributes as columns)
## M = number of total imputation time
## I = number of rows in data (genotypes for our data) 
## J = number of cols in data 
## locnum  = the number of conditions (environments for our data)
## traitnum = the number of attributes (attributes for our data)
############################################################
MAHCe<-function(data,M,I, locnum, traitnum)
{ New<-NULL 
  data<-data[sort(dimnames(data)[[1]]),]
   A<-matrix(1:J,locnum,traitnum)
   missing<-is.na(data)
   datanewbpca<-transbpca(data,locnum,traitnum)
   disd1<-diss.mat(datanewbpca,"ward")
   new1<-na.replace(datanewbpca,disd1,"ward")   ## estimate missing values using all atrributes
   mnew1<-untransbpca(new1,I,traitnum)
   Mew1<-mnew1[missing]
   for (j in 1:M)
    { nT<-sample(traitnum,1)        ######random number of attributes (measurements)#######
       ind<-sort(sample(traitnum,nT))
       A1<-A[,ind]
       nE<-length(A1)
       datanew<-data[,A1]
       x<-transbpca(datanew,locnum,nT)
       disd<-daisy(x, metric = "euclidean", stand = FALSE)
       hc<-hclust(disd,"ward")
       ngroup<-nrow(x)-1
       for(i in ngroup:2)
         {sec<-c("GROUP",ngroup)
           g.mem<-group.mem(hc,ngroup) 
           g.mean<-group.mean(x,g.mem)
           new<-replace1(x,g.mem,g.mean,ind,nT)   ####estimate missing values using parts of attributes#######
           mnew<-untransbpca(new,I,traitnum)
           }
           Mew<-mnew[missing]
           Mnew<-cbind(Mew,Mew1)
           MNEW<-round(rowMeans(Mnew,na.rm=T),2)
           New<-cbind(New,MNEW)
           }
     colnames(New)<-paste("est", 1:M)
     return(New)
 }
################################################ 
    
######################################
## Transform the dataset from entities-by-conditions-by-attributes to conditions-by-entities-by-attributes
## data	  =  data table (entitites as rows, conditions nested within attributes as columns)
## locnum  = the number of conditions
## traitnum = the number of attributes
#####################################
transbpca<-function(data,locnum,traitnum)
{   A<-NULL
    for (i in 1:traitnum)
      {m<-1+locnum*(i-1)
       n<-locnum*i
       x<-data[,m:n]
       xt<-t(x)
       A<-cbind(A,xt)
      }
A
}
###########################################################

###########################################################
## To compute squared Euclidian distance 
## data      = two-way data  
## method = hierarchical clustering method as in agnes()
## Source: Vivi Arief (University of Queensland)
############################################################
diss.mat=function(data,method)
{
 clust=agnes(data,diss=FALSE,stand=FALSE,metric="euclidean",method=method,keep.diss=T)
 sed.diss=clust$diss^2/ncol(data)
 sed.diss
}

########################################################
## Transform the dataset from conditions-by-entities-by-attributes to entities-by-conditions-by-attributes  
## data	  =  data table (conditions as rows, entities nested within attributes as columns)
## gennum  = the number of entities
## traitnum = the number of attributes
######################################################
untransbpca<-function(data,gennum,traitnum)
{ A<-NULL
   for (i in 1:traitnum)
      {m<-1+gennum*(i-1)
       n<-gennum*i
       x<-data[,m:n]
       xt<-t(x)
       A<-cbind(A,xt)
      }
 A
}
################################################################

############################################################
## To take group membership 
## hc = hclust object
## ngroup = the number of group
## Source: Vivi Arief (University of Queensland)
############################################################
group.mem=function(hc,ngroup)
{
 g.mem=as.matrix(group.clust(hc,k=ngroup))
 row.names(g.mem)=as.matrix(hc$labels)
 g.mem
}

###########################################################
## To calculate group means 
## data         = two-way data
## grp.mem  = group membership
## Source: Vivi Arief (University of Queensland)
#########################################################
group.mean=function(data,grp.mem)
{
 grp.mem=as.matrix(grp.mem[sort(dimnames(grp.mem)[[1]]),])
 data=data[sort(dimnames(data)[[1]]),]
 g.data=cbind(grp.mem,data)
 ngroup=length(unique(grp.mem))
 g.mean=matrix(NA,ngroup,ncol(g.data))
 g.mean[,1]=1:ngroup
 for(j in 1:nrow(g.mean))
  {
   g.sub=subset(g.data,g.data[,1]==g.mean[j,1],select=c(2:ncol(g.data)))
   g.mean[j,2:ncol(g.mean)]=colMeans(g.sub,na.rm=T) 
  }
 g.mean
}
##################################################################

##############################################################
## To estimate missing observations for random number of attributes
## data  	   = two-way data 
## grp.mem = group membership from group.mem()
## grp.mean = group mean from group.mean()
## ind          = list of attribute index, eg. c(1, 3, 5) for attribute 1, 3, and 5
## nT          =  number of attributes
##############################################################
replace1=function(data,grp.mem,grp.mean,ind,nT)
{
 grp.mem=as.matrix(grp.mem[sort(dimnames(grp.mem)[[1]]),])
 data=data[sort(dimnames(data)[[1]]),]
 g.data=cbind(grp.mem,data)
 for(m in 1:nrow(grp.mean))
 for(n in 1:ncol(grp.mean))
 if (is.na(grp.mean[m,n])==T)
 grp.mean[m,n]=mean(grp.mean[,n],na.rm=T)
 X<-matrix(NA,locnum,nT*I)
 NTT<-1:traitnum
 for(j in 1:nrow(data))
 for(k in 1:ncol(data))
 if(is.na(data[j,k])==T)
 X[j,k]<-grp.mean[g.data[j,1],(k+1)] 
 Xnew<-matrix(NA,locnum,traitnum*I)
 l<-1
 while (l<=nT)
   {for (i in NTT)
     {if (i %in% ind) 
      {a<-(l-1)*I+1
       b<-l*I
       d<-(i-1)*I+1
       f<-i*I
       Xnew[,d:f]<-X[,a:b]
       l=l+1
      }
     }
    }
 Xnew    
}  

##############################################
## To estimate missing values for all attributes
## data	   = two-way data 
## grp.mem = group membership from group.mem()
## grp.mean = group mean from group.mean()
##  Modified from Vivi Arief (University of Queensland)
###############################################
replace=function(data,grp.mem,grp.mean)
{
 grp.mem=as.matrix(grp.mem[sort(dimnames(grp.mem)[[1]]),])
 data=data[sort(dimnames(data)[[1]]),]
 g.data=cbind(grp.mem,data)
 for(m in 1:nrow(grp.mean))
 for(n in 1:ncol(grp.mean))
   if (is.na(grp.mean[m,n])==T)
   grp.mean[m,n]=mean(grp.mean[,n],na.rm=T)
 for(j in 1:nrow(data))
 for(k in 1:ncol(data))
   if(is.na(data[j,k])==T)
  data[j,k]=grp.mean[g.data[j,1],(k+1)]    
 data
}  
##############################################

###########################################################
## To estimate missing values for all attributes for forming estimated data array
## data	   = two-way data 
## diss        = dissimilarity object from as.dist()
## method  = hierachical clustering method as listed in hclust()
##  Modified from Vivi Arief (University of Queensland)
###############################################
na.replace=function(data,diss,method=method)
{
 hc=hclust(diss,method)
 ngroup=nrow(data)-1
 for(i in ngroup:2)
 { 
   sec=c("GROUP",i)
   g.mem=group.mem(hc,i) 
   g.mean=group.mean(data,g.mem)
   new=replace(data,g.mem,g.mean)
    }
new
}
#########################################


 
