# Supplementary material for: Application of Multiple Imputation for Missing Values in Three-Way Three-Mode Multi-Environment Trial Data
Source: PLoS One. 2015 Dec 21;10(12):e0144370. doi: 10.1371/journal.pone.0144370 (PMC4686903; doi:10.1371/journal.pone.0144370)
Supplement: S1 File — (ZIP) [file pone.0144370.s002.zip › S1_File/2.NORM.R]

##########To estimate missing values using Normal Distribution Model################
## This function requires other functions below to run.
##X           = two-way three-mode data(entitites as rows, conditions nested within attributes as columns)
## locnum  = the number of conditions (environments for our data)
## traitnum = the number of attributes (attributes for our data)
##J             = the number of conditions (environments for our data)
##M           =the number of total imputation times ##############
################################################
NORM<-function(X,locnum,traitnum)
 {YmisBasi.Store<-NULL
  YmisMLE.Store<-NULL
   for (k in 1:M)
    {EstBasi<-NULL
     EstMLE<-NULL
     for (i in 1:traitnum)
       {m<-1+locnum*(i-1)
        n<-locnum*i
        x<-X[,m:n]
        xtx<-t(x)%*%x
        muGuess = apply(x,1,mean)
        sigma2Guess= apply(x,1,var)
        paramGuess = c(muGuess, sigma2Guess)
        fit = optim(par=paramGuess, fn=negLL, hessian=TRUE,datax=x)  
        muMLE<-fit$par[1:J]
        sigma2MLE<-mean(fit$par[(J+1):(J+J)])
        res<-seekmusig.Basi(locnum,x)
        muBasi<-res[[1]]
        sigma2Basi<-mean(res[[2]])
        missingK<-missing[,m:n]
        tempK<-apply(missingK,2,sum)
        missIxK <- which(tempK != 0)
          for (j in missIxK)
           {estBasi<-muBasi[missingK[,j]]+sigma2Basi*rnorm(tempK[j])
            EstBasi<-c(EstBasi,estBasi)
            estMLE<-muMLE[missingK[,j]]+sigma2MLE*rnorm(tempK[j])
            EstMLE<-c(EstMLE,estMLE)
            }
         }
   YmisBasi.Store<-cbind(YmisBasi.Store,EstBasi) 
   YmisMLE.Store<-cbind(YmisMLE.Store,EstMLE) 
     }
   result<-list(YmisBasi.Store,YmisMLE.Store)
   return(result)
} 
########################################################

########Bayesian analysis to find mu and sigma#######################
##locnum =the number of conditions
##x          =two-way data 
##J           =the number of conditions (environments for our data)
##N          =the number of samples to compute expectation values
###############################################################
seekmusig.Basi<-function(locnum,x)
 {Mu<-NULL
  Sig2<-NULL
  sample_mean<-apply(x,2,mean)
  sig2<-apply(x,2,var)
  for (i in 1:N)
      {mu<-sample_mean+sqrt(sig2/locnum)*rnorm(I,0,1)
       V_m<-sum((t(x)-mu)%*%t(t(x)-mu))/(I*locnum-1)
         sig2<-1/rgamma(J, shape=J/2, scale=1/(locnum*V_m/2))
       Mu<-rbind(Mu,mu)
       Sig2<-rbind(Sig2,sig2)
       }
     sMu<-colMeans(Mu[1:N,])
     SSig2<-colMeans(Sig2[1:N,])
     result<-list(sMu,SSig2)
     return(result)
  }

###############non-Bayesian analysis to find mu and sigma###############
##Define negative of log-likelihood function used to calculate MLE of parameter
##param   =vector for parameters mu and sigma
##datax    =two-way data
##J           =the number of conditions (environments for our data)
################################################################
negLL <- function(param,datax) {
  mu <- param[1:J]
  sigma2 <- param[(J+1):(J+J)]^2
  sumsq<-sum((t(datax)-mu)%*%t(t(datax)-mu))
  logL= -J/2*log(2*pi*sigma2)-(1/(2*sigma2))*sumsq
  (-1)*sum(logL)
  }
