# Supplementary material for: Application of Multiple Imputation for Missing Values in Three-Way Three-Mode Multi-Environment Trial Data
Source: PLoS One. 2015 Dec 21;10(12):e0144370. doi: 10.1371/journal.pone.0144370 (PMC4686903; doi:10.1371/journal.pone.0144370)
Supplement: S1 File — (ZIP) [file pone.0144370.s002.zip › S1_File/3.NRMBYcell.R]

library(mnormt)
############To estimate missing cells using normal regression model with Bayesian anlysis###############
## This function requires others functions below to run.
## data = two-way three-mode data (entitites as rows, conditions nested within attributes as columns)
## m    =the number of non-missing columns
## locnum  = the number of conditions (environments for our data)
## traitnum = the number of attributes (attributes for our data)
#########################################################################
NRMBYcell<-function(data,m,locnum,traitnum)
{Esa.store<-NULL
 Sbeta<-NULL
 Ssig<-NULL
 for (j in 1:m)
   {a<-which(missing[,missIx[j]])
    indx<-missIx[j]
    y<-as.matrix(data[-a,indx])
    n<-length(y)
    for (ix in 1:locnum)
    for (jx in 1:traitnum)
    if (A[ix,jx]==indx)
    ncodep<-A[ix,-jx]
    x<-as.matrix(data[-a,ncodep])
    xstar<-as.matrix(data[a,ncodep])
    xx<-t(x)%*%x
    xy<-t(x)%*%y
    n<-length(y)
    nbeta<-length(ncodep)
    Anew<-seekbetasig.Basi(xx,xy,x,y,n,nbeta)
    beta<-as.matrix(Anew[[1]])
    sig<-Anew[[2]]
    Es<-MI(xstar,beta,sig,M)
    Esa.store<-rbind(Esa.store,Es)
    Sbeta<-cbind(Sbeta,beta)
    Ssig<-c(Ssig,sig)
    }
    result<-list(Sbeta,Ssig,Esa.store)
    return(result)
    }


###########Gibs Simpler #######################################################
##xx      =product between transpose of design matrix and design matrix
##xy      = product between transpose of design matrix and a particular column (condition) with missing cells
##x        =design matrix
##y        =a particular column with missing cells
##n        =the number of non-missing cells in a particular column y
##m       =the size of beta
##nloop =the number of samples to compute expectation value
##########################################################################
seekbetasig.Basi<-function(xx,xy,x,y,n,m)
{ beta0<-matrix(0,m,1)
  Vbeta<-10*diag(1,m,m)
  inVbeta<-solve(Vbeta)
  s0=2
  nu0=4
  sig<-1
  newnu<-nu0+n
  Beta<-NULL
  Sig<-NULL
    for (i in 1:nloop)
       {Dbeta<-MASS::ginv(inVbeta+xx/sig)
        dbeta<-inVbeta%*%beta0+xy/sig
        mu<-as.vector(Dbeta%*%dbeta)
        beta<-t(rmnorm(1,mu,Dbeta))
        newS<-s0+t((y-x%*%beta))%*%(y-x%*%beta)
        sig<-1/rgamma(1,shape=newnu/2,scale=2/newS)
        betanew<-t(beta)  
        Beta<-rbind(Beta,betanew)
        Sig<-c(Sig,sig)
        }
  sbeta<-colMeans(Beta[501:nloop,])
  ssig<-mean(Sig[501:nloop])
  result<-list(sbeta,ssig)
  return(result)
}
#################################################
##############multiple imputation################
##x     = degisn matrix
##beta =estimated beta value
##sig   =estimated sigma value
##M    =the total impuation time
###################################################
MI<-function(x,beta,sig,M)
{Est<-NULL
  for (i in 1:M)
   {estimate<-x%*%beta+sig*rnorm(1,0,1)
    n<-length(estimate)
    if (n==1)
     Est<-c(Est,estimate)
    else
     Est<-cbind(Est,estimate)
   }
   Est
 }
#################################
