# Supplementary material for: Application of Multiple Imputation for Missing Values in Three-Way Three-Mode Multi-Environment Trial Data
Source: PLoS One. 2015 Dec 21;10(12):e0144370. doi: 10.1371/journal.pone.0144370 (PMC4686903; doi:10.1371/journal.pone.0144370)
Supplement: S1 File — (ZIP) [file pone.0144370.s002.zip › S1_File/4.NRMNBYcell.R]

#######To estimate missing cells using normal regression model with non-Bayesian anlysis###############
## This function requires another function below to run.
## data       = two-way three-mode data (entitites as rows, conditions nested within attributes as columns)
## m          =the number of non-missing columns
## locnum  = the number of conditions (environments for our data)
## traitnum = the number of attributes (attributes for our data)
#########################################################################
NRMNBYcell<-function(data,m,locnum,traitnum)
{Esa.store<-NULL
 Sbeta<-NULL
 Ssig<-NULL
 for (j in 1:m)
  {a<-which(missing[,missIx[j]])
   indx<-missIx[j]
   y<-as.matrix(data[-a,indx])
   n<-length(y)
   for (ix in 1:locnum)
   for (jx in 1:traitnum)
   if (A[ix,jx]==indx)
   ncodep<-A[ix,-jx]
   Xdep<-as.matrix(data[,ncodep,drop=FALSE])
   x<-Xdep[-a,]
   xstar<-Xdep[a,]
   xx<-t(x)%*%x
   xy<-t(x)%*%y
   beta<-as.matrix(MASS::ginv(xx)%*%xy)
   sig<-sum(t((y-x%*%beta))%*%(y-x%*%beta))/n
   Es<-MI(xstar,beta,sig,M)
   Esa.store<-rbind(Esa.store,Es)
   Sbeta<-cbind(Sbeta,beta)
   Ssig<-c(Ssig,sig)
    }
    result<-list(Sbeta,Ssig,Esa.store)
    return(result)
   }

#################################################
##############multiple imputation################
##x     = degisn matrix
##beta =estimated beta value
##sig   =estimated sigma value
##M    =the total impuation time
###################################################
MI<-function(x,beta,sig,M)
{Est<-NULL
  for (i in 1:M)
   {estimate<-x%*%beta+sig*rnorm(1,0,1)
    n<-length(estimate)
    if (n==1)
     Est<-c(Est,estimate)
    else
     Est<-cbind(Est,estimate)
   }
   Est
 }
#################################
