# Supplementary material for: Application of Multiple Imputation for Missing Values in Three-Way Three-Mode Multi-Environment Trial Data
Source: PLoS One. 2015 Dec 21;10(12):e0144370. doi: 10.1371/journal.pone.0144370 (PMC4686903; doi:10.1371/journal.pone.0144370)
Supplement: S1 File — (ZIP) [file pone.0144370.s002.zip › S1_File/5.NRMcolumn.R]

######To estimate missing columns using average and linear assumption for normal regression model######
## This function requires another function below to run.
## data = two-way three-mode data (entitites as rows, conditions nested within attributes as columns)
## locnum  = the number of conditions (environments for our data)
## traitnum = the number of attributes (attributes for our data)
## I            = the number of entities (genotypes for our data)
##M           = the number of total imputation time
#########################################################################
NRMC<-function(data,locnum,traitnum)
{missing<-is.na(data)
 temp<-apply(missing,2,sum)
 b<-which(temp==I)
 d<-ceiling(b/locnum)
 for (i in 1:locnum)
 for (j in 1:traitnum)
 if (A[i,j]==b)
 f<-A[i,-j]
 Corr<-cor.at(data,locnum,traitnum)
 Rind<-which(is.na(Corr),TRUE)[1]
 Cind<-which(is.na(Corr),TRUE)[,2]
 Corr1<-t(Corr[,-Cind])
 Corr2<-t(Corr[-Rind,Cind])
 X <- MASS::ginv(Corr1[,-Rind]) %*% as.matrix(Corr1[,Rind])
 Corr2new<-round(Corr2%*%X,3)
 nm <- do.call(rbind, strsplit(colnames(Corr),"\\:"))
 e<-NULL  
 for (iy in 1:nrow(nm))
 for (jy in 1:ncol(nm))
 if (nm[iy,jy]==d)
 e<-c(e,iy)
 Corrnew<-round(colMeans(Corr[,e],na.rm=TRUE),3)
 Aarget<-as.matrix(data[,f,drop=FALSE])
 Mcol<-NULL
 Mcol1<-NULL
 for (i in 1:M)
   {Barget<-Aarget%*%Corrnew/(traitnum-1)+sig*rnorm(I,0,1)
    Mcol<-cbind(Mcol,Barget)
    Barget1<-Aarget%*%Corr2new/(traitnum-1)+sig*rnorm(I,0,1)
    Mcol1<-cbind(Mcol1,Barget1)
    }
 result<-list(Mcol,Mcol1)
 return(result)   
 }
###########################################################################   
 
####################find correlation matrix###########################################
## data = two-way three-mode data (entitites as rows, conditions nested within attributes as columns)
## locnum  = the number of conditions (environments for our data)
## traitnum = the number of attributes (attributes for our data)
############################################################################
cor.at<-function(data,locnum,traitnum)
{a<-1:traitnum
 Cor<-NULL
 for (i in 1:locnum)
  {b<-i+(a-1)*locnum
   A<-data[,b]
   C<-round(cor(A,A,use="pairwise.complete.obs"),3)
   D<-C[lower.tri(C, diag = FALSE)]
   Cor<-rbind(Cor,D)
   }
   elt<-outer(1:traitnum, 1:(traitnum-1), paste, sep=":")
   elt1<-elt[lower.tri(elt,diag=FALSE)]
   row.names(Cor)<-colnames(data)[1:locnum]
   colnames(Cor)<-elt1
   return(Cor)
}
#################################################################################


    
