# Supplementary material for: Application of Multiple Imputation for Missing Values in Three-Way Three-Mode Multi-Environment Trial Data
Source: PLoS One. 2015 Dec 21;10(12):e0144370. doi: 10.1371/journal.pone.0144370 (PMC4686903; doi:10.1371/journal.pone.0144370)
Supplement: S1 File — (ZIP) [file pone.0144370.s002.zip › S1_File/6.PMMBYcell.R]

###########To estimate missing cells using predictive mean matching with Bayesian anlysis###############
## This function requires another function below to run.
## data = two-way three-mode data (entitites as rows, conditions nested within attributes as columns)
## m    =the number of non-missing columns
## locnum  = the number of conditions (environments for our data)
## traitnum = the number of attributes (attributes for our data)
## I            = the number of entities (genotypes for our data)
## M          = the number of total imputation time
#########################################################################
PMMBYcell<-function(data,m,locnum,traitnum)
{Ymis.Store<-NULL
 for (j in 1:m)
      {Est<-NULL
       a<-which(missing[,missIx[j]])
       nonmis<-(1:I)[-a]
       I0<-I-length(a) 
       for (ix in 1:locnum)
       for (jx in 1:traitnum)
       if (A[ix,jx]==missIx[j])
       nco<-A[ix,-jx]
       xstar<-as.matrix(data[a,nco])
       nbeta<-length(nco)
         for (i in 1:M)
                 {numnon<-sample(I0,1)
                  indic<-sample(nonmis,numnon)
                  y<-as.matrix(data[indic,missIx[j]])
                  x<-as.matrix(data[indic,nco])
                  xx<-t(x)%*%x
                  xy<-t(x)%*%y
                  n<-length(y)
                  Amat<-seekbetasig.Basi(xx,xy,x,y,n,nbeta)
                  beta<-as.matrix(Amat[[1]])
                  sig<-Amat[[2]]
                  ybar<-xstar%*%beta
                  ybarnon<-x%*%beta
                  lenm<-length(ybar)
                  ymis<-NULL
                    for (k in 1:lenm)
                      {yb<-ybar[k]
                       dis<-(ybarnon-yb)^2*sig
                       index<-which(dis %in% sort(dis)[1:3])
                       indn<-sample(index,1)
                       estimate<-y[indn]
                       ymis<-c(ymis,estimate)
                       }
                    ml<-length(ymis)
                    if (ml==1)
                    Est<-c(Est,ymis)
                    else
                    Est<-cbind(Est,ymis)
                   }
                Ymis.Store<-rbind(Ymis.Store,Est)   
              }
          Ymis.Store
   }
            
###########Gibs Simpler #######################################################
##xx      =product between transpose of design matrix and design matrix
##xy      = product between transpose of design matrix and a particular column (condition) with missing cells
##x        =design matrix
##y        =a particular column with missing cells
##n        =the number of non-missing cells in a particular column y
##m       =the size of beta
##nloop =the number of samples to compute expectation value
##########################################################################
seekbetasig.Basi<-function(xx,xy,x,y,n,m)
{ beta0<-matrix(0,m,1)
  Vbeta<-10*diag(1,m,m)
  inVbeta<-solve(Vbeta)
  s0=2
  nu0=4
  sig<-1
  newnu<-nu0+n
  Beta<-NULL
  Sig<-NULL
    for (i in 1:nloop)
       {Dbeta<-MASS::ginv(inVbeta+xx/sig)
        dbeta<-inVbeta%*%beta0+xy/sig
        mu<-as.vector(Dbeta%*%dbeta)
        beta<-t(rmnorm(1,mu,Dbeta))
        newS<-s0+t((y-x%*%beta))%*%(y-x%*%beta)
        sig<-1/rgamma(1,shape=newnu/2,scale=2/newS)
        betanew<-t(beta)  
        Beta<-rbind(Beta,betanew)
        Sig<-c(Sig,sig)
        }
  sbeta<-colMeans(Beta[501:nloop,])
  ssig<-mean(Sig[501:nloop])
  result<-list(sbeta,ssig)
  return(result)
}
#################################################
