# Supplementary material for: Application of Multiple Imputation for Missing Values in Three-Way Three-Mode Multi-Environment Trial Data
Source: PLoS One. 2015 Dec 21;10(12):e0144370. doi: 10.1371/journal.pone.0144370 (PMC4686903; doi:10.1371/journal.pone.0144370)
Supplement: S1 File — (ZIP) [file pone.0144370.s002.zip › S1_File/7.PMMNBYcell.R]

#######To estimate missing cells using predictive mean matching with non-Bayesian anlysis###############
## data       = two-way three-mode data (entitites as rows, conditions nested within attributes as columns)
## m          =the number of non-missing columns
## locnum  = the number of conditions (environments for our data)
## traitnum = the number of attributes (attributes for our data)
## I            = the number of entities (genotypes for our data)
##M           =the number of total imputation time
#########################################################################
PMMNBYcell<-function(data,m,locnum,traitnum)
{ Ymis.Store<-NULL
   for (j in 1:m)
       { Est<-NULL
          a<-which(missing[,missIx[j]])
          nonmis<-(1:I)[-a]
          I0<-I-length(a) 
          for (ix in 1:locnum)
          for (jx in 1:traitnum)
          if (A[ix,jx]==missIx[j])
          nco<-A[ix,-jx]
          xstar<-as.matrix(data[a,nco])
          nbeta<-length(nco)
             for (i in 1:M)
               { numnon<-sample(I0,1)
                  indic<-sample(nonmis,numnon)
                  y<-as.matrix(data[indic,missIx[j]])
                  x<-as.matrix(data[indic,nco])
                  nI<-length(indic)
                  xx<-t(x)%*%x
                  xy<-t(x)%*%y
                  n<-length(y)
                  beta<-as.matrix(MASS::ginv(xx)%*%xy)
                  sig<-sum(t((y-x%*%beta))%*%(y-x%*%beta))/nI
                  ybar<-xstar%*%beta
                  ybarnon<-x%*%beta
                  lenm<-length(ybar)
                  ymis<-NULL
                    for (k in 1:lenm)
                       {yb<-ybar[k]
                         dis<-(ybarnon-yb)^2*sig
                         index<-which(dis %in% sort(dis)[1:3])
                         indn<-sample(index,1)
                         estimate<-y[indn]
                         ymis<-c(ymis,estimate)
                         }
                     ml<-length(ymis)
                     if (ml==1)
                    Est<-c(Est,ymis)
                    else
                    Est<-cbind(Est,ymis)
                   }
         Ymis.Store<-rbind(Ymis.Store,Est)   
         }
       Ymis.Store
         }
