# Supplementary material for: Application of Multiple Imputation for Missing Values in Three-Way Three-Mode Multi-Environment Trial Data
Source: PLoS One. 2015 Dec 21;10(12):e0144370. doi: 10.1371/journal.pone.0144370 (PMC4686903; doi:10.1371/journal.pone.0144370)
Supplement: S1 File — (ZIP) [file pone.0144370.s002.zip › S1_File/8.PMMcolumn.R]

##To estimate missing columns using average and linear assumptions for predictive mean matching#####
## This function requires other functions below to run.
## data = two-way three-mode data (entitites as rows, conditions nested within attributes as columns)
## locnum  = the number of conditions (environments for our data)
## traitnum = the number of attributes (attributes for our data)
## I            = the number of entities (genotypes for our data)
## M          = the number of total imputation time
#########################################################################
PMMC<-function(data,locnum,traitnum)
{missing<-is.na(data)
 temp<-apply(missing,2,sum)
 b<-which(temp==I)
 d<-ceiling(b/locnum)
 for (i in 1:locnum)
 for (j in 1:traitnum)
 if (A[i,j]==b)
 f<-A[i,-j]
 Corr<-cor.at(data,locnum,traitnum)
 Rind<-which(is.na(Corr),TRUE)[1]
 Cind<-which(is.na(Corr),TRUE)[,2]
 Corr1<-t(Corr[,-Cind])
 Corr2<-t(Corr[-Rind,Cind])
 X <- MASS::ginv(Corr1[,-Rind]) %*% as.matrix(Corr1[,Rind])
 Corr2new<-round(Corr2%*%X,3)
 nm <- do.call(rbind, strsplit(colnames(Corr),"\\:"))
 e<-NULL  
 for (iy in 1:nrow(nm))
 for (jy in 1:ncol(nm))
 if (nm[iy,jy]==d)
 e<-c(e,iy)
 Corrnew<-round(colMeans(Corr[,e],na.rm=TRUE),3)
 Aarget<-as.matrix(data[,f,drop=FALSE])
 Mcol<-NULL
 Mcol1<-NULL
 res<-seekpred(data,f)
 for (i in 1:M)
     {Barget<-Aarget%*%Corrnew/(traitnum-1)+sig*rnorm(I,0,1)
      Barget1<-Aarget%*%Corr2new/(traitnum-1)+sig*rnorm(I,0,1)
      Ymico<-NULL
      Ymico1<-NULL
      for (ik in 1:I)
       {ycol<-Barget[ik]
        ycol1<-Barget1[ik]
        disk<-(res[[1]]-ycol)^2*res[[3]]
        indexk<-which(disk %in% sort(disk)[1:3])
        indnk<-sample(indexk,1)
        estk<-res[[2]][indnk]
        Ymico<-c(Ymico,estk)
        disk1<-(res[[1]]-ycol1)^2*res[[3]]
        indexk1<-which(disk1 %in% sort(disk1)[1:3])
        indnk1<-sample(indexk1,1)
        estk1<-res[[2]][indnk1]
        Ymico1<-c(Ymico1,estk1)
        }
    Mcol1<-cbind(Mcol1,Ymico1)
    Mcol<-cbind(Mcol,Ymico)
    }
 result<-list(Mcol,Mcol1)
 return(result)   
 }


######To predict the non-missing values and missing values using normal regression model######
## This function requires another function below to run.
## data = two-way three-mode data (entitites as rows, conditions nested within attributes as columns)
## f      =list of non-missing column index eg. c(1,2,3,5,6) for column 1, 2, 3, 5, and 6.  
#########################################################################
seekpred<-function(data,f)
     {   YBpred<-NULL
         Ssigk<-NULL
         YBar<-NULL
         for (i in 1:length(f))
          {nf<-f[-i]
           x<-as.matrix(data[,nf])
           xx<-t(x)%*%x
           iz<-f[i]
           yk<-as.matrix(data1[,iz])
           xyk<-t(x)%*%yk
           betak<-as.matrix(MASS::ginv(xx)%*%xyk)
           sigk<-sum(t((yk-x%*%betak))%*%(yk-x%*%betak))/I
           ybarnonk<-x%*%betak
           YBpred<-c(YBpred,ybarnonk)
           YBar<-c(YBar,yk)
           Ssigk<-c(Ssigk,sigk)
           }
           Ssigk1<-rep(Ssigk,each=I)
           result<-list(YBpred,YBar,Ssigk1)
           return(result)
       }
       
####################find correlation matrix###########################################
## data = two-way three-mode data (entitites as rows, conditions nested within attributes as columns)
## locnum  = the number of conditions (environments for our data)
## traitnum = the number of attributes (attributes for our data)
############################################################################
cor.at<-function(data,locnum,traitnum)
{a<-1:traitnum
 Cor<-NULL
 for (i in 1:locnum)
  {b<-i+(a-1)*locnum
   A<-data[,b]
   C<-round(cor(A,A,use="pairwise.complete.obs"),3)
   D<-C[lower.tri(C, diag = FALSE)]
   Cor<-rbind(Cor,D)
   }
   elt<-outer(1:traitnum, 1:(traitnum-1), paste, sep=":")
   elt1<-elt[lower.tri(elt,diag=FALSE)]
   row.names(Cor)<-colnames(data)[1:locnum]
   colnames(Cor)<-elt1
   return(Cor)
}
#################################################################################
