# Supplementary material for: Application of Multiple Imputation for Missing Values in Three-Way Three-Mode Multi-Environment Trial Data
Source: PLoS One. 2015 Dec 21;10(12):e0144370. doi: 10.1371/journal.pone.0144370 (PMC4686903; doi:10.1371/journal.pone.0144370)
Supplement: S1 File — (ZIP) [file pone.0144370.s002.zip › S1_File/Description.txt]

This directory consists of eight files:
1. MAHC.R: code to estimate missing values based on multple agglomerative hierarchical clustering.
2. NORM.R: code to estimate missing values based on normal distribution model.
3. NRMBYcell.R: code to estimate missing cells based on normal regression model with Bayesian analysis.
4. NRMNBYcell.R: code to estimate missing cells based on normal regression model with non-Bayesian analysis.
5. NRMcolumn.R: code to estimate missing columns using average and linear assumptions for normal regression model.
6. PMMBYcell.R: code to estimate missing cells based on predictive mean matching with Bayesian analysis.
7. PMMNBYcell.R: code to estimate missing cells based on predictive mean matching with non-Bayesian analysis.
8. PMMcolumn.R: code to estimate missing columns using average and linear assumptions for predictive mean matching.
